# Supplementary material for: Analysis of Health-Related Quality of Life Reporting in Phase III RCTs of Advanced Genitourinary Tumors
Source: Cancers (Basel). 2023 Dec 4;15(23):5703. doi: 10.3390/cancers15235703 (PMC10705354; doi:10.3390/cancers15235703)
Supplement: Supplementary file 1 [file cancers-15-05703-s001.zip]

Archive with 1 entries (1 files):
- cancers-2619227-supplementary.xlsx
