# Supplementary material for: Analysis of Health-Related Quality of Life Reporting in Phase III RCTs of Advanced Genitourinary Tumors
Source: Cancers (Basel). 2023 Dec 4;15(23):5703. doi: 10.3390/cancers15235703 (PMC10705354; doi:10.3390/cancers15235703)
Supplement: Supplementary file 1 [file cancers-15-05703-s001.zip › cancers-2619227-supplementary.xlsx]

## Sheet: Characteristics of research
Pubmed research string	Filters
((((((((((((((((((("Annals of oncology : official journal of the European Society for Medical Oncology"[Journal]) OR ("British journal of cancer"[Journal])) OR ("Cancer discovery"[Journal])) OR ("Cancers"[Journal])) OR ("Clinical Genitourinary cancer"[Journal])) OR ("European Urology" [Journal])) OR ("European Urology Oncology" [Journal])) OR ("Clinical cancer research : an official journal of th…	Clinical Trial 2010-2022 English Language

## Sheet: Results
PMID,Title,Authors,Citation,First Author,Journal/Book,Publication Year,Create Date,PMCID,NIHMS ID,DOI
35179323,"Darolutamide and Survival in Metastatic, Hormone-Sensitive Prostate Cancer","Smith MR, Hussain M, Saad F, Fizazi K, Sternberg CN, Crawford ED, Kopyltsov E, Park CH, Alekseev B, Montesa-Pino Á, Ye D, Parnis F, Cruz F, Tammela TLJ, Suzuki H, Utriainen T, Fu C, Uemura M, Méndez-Vidal MJ, Maughan BL, Joensuu H, Thiele S, Li R, Kuss I, Tombal B		ARASENS Trial Investigators.","N Engl J Med. 2022 Mar 24	386(12):1132-1142. doi: 10.1056/NEJMoa2119115. Epub 2022 Feb 17.","Smith MR","N Engl J Med","2022","2022/02/18","","","10.1056/NEJMoa2119115"
34237810,"MRI-Targeted or Standard Biopsy in Prostate Cancer Screening","Eklund M, Jäderling F, Discacciati A, Bergman M, Annerstedt M, Aly M, Glaessgen A, Carlsson S, Grönberg H, Nordström T		STHLM3 consortium.","N Engl J Med. 2021 Sep 2	385(10):908-920. doi: 10.1056/NEJMoa2100852. Epub 2021 Jul 9.","Eklund M","N Engl J Med","2021","2021/07/08","","","10.1056/NEJMoa2100852"
34161051,"Lutetium-177-PSMA-617 for Metastatic Castration-Resistant Prostate Cancer","Sartor O, de Bono J, Chi KN, Fizazi K, Herrmann K, Rahbar K, Tagawa ST, Nordquist LT, Vaishampayan N, El-Haddad G, Park CH, Beer TM, Armour A, Pérez-Contreras WJ, DeSilvio M, Kpamegan E, Gericke G, Messmann RA, Morris MJ, Krause BJ		VISION Investigators.","N Engl J Med. 2021 Sep 16	385(12):1091-1103. doi: 10.1056/NEJMoa2107322. Epub 2021 Jun 23.","Sartor O","N Engl J Med","2021","2021/06/23","PMC8446332","NIHMS1728282","10.1056/NEJMoa2107322"
32955174,"Survival with Olaparib in Metastatic Castration-Resistant Prostate Cancer","Hussain M, Mateo J, Fizazi K, Saad F, Shore N, Sandhu S, Chi KN, Sartor O, Agarwal N, Olmos D, Thiery-Vuillemin A, Twardowski P, Roubaud G, Özgüroğlu M, Kang J, Burgents J, Gresty C, Corcoran C, Adelman CA, de Bono J		PROfound Trial Investigators.","N Engl J Med. 2020 Dec 10	383(24):2345-2357. doi: 10.1056/NEJMoa2022485. Epub 2020 Sep 20.","Hussain M","N Engl J Med","2020","2020/09/21","","","10.1056/NEJMoa2022485"
32945632,"Avelumab Maintenance Therapy for Advanced or Metastatic Urothelial Carcinoma","Powles T, Park SH, Voog E, Caserta C, Valderrama BP, Gurney H, Kalofonos H, Radulović S, Demey W, Ullén A, Loriot Y, Sridhar SS, Tsuchiya N, Kopyltsov E, Sternberg CN, Bellmunt J, Aragon-Ching JB, Petrylak DP, Laliberte R, Wang J, Huang B, Davis C, Fowst C, Costa N, Blake-Haskins JA, di Pietro A, Grivas P.","…		383(13):1218-1230. doi: 10.1056/NEJMoa2002788. Epub 2020 Sep 18.","Powles T","N Engl J Med","2020","2020/09/18","","","10.1056/NEJMoa2002788"
32905676,"Nonmetastatic, Castration-Resistant Prostate Cancer and Survival with Darolutamide","Fizazi K, Shore N, Tammela TL, Ulys A, Vjaters E, Polyakov S, Jievaltas M, Luz M, Alekseev B, Kuss I, Le Berre MA, Petrenciuc O, Snapir A, Sarapohja T, Smith MR		ARAMIS Investigators.","N Engl J Med. 2020 Sep 10	383(11):1040-1049. doi: 10.1056/NEJMoa2001342.","Fizazi K","N Engl J Med","2020","2020/09/09","","","10.1056/NEJMoa2001342"
32469184,"Enzalutamide and Survival in Nonmetastatic, Castration-Resistant Prostate Cancer","Sternberg CN, Fizazi K, Saad F, Shore ND, De Giorgi U, Penson DF, Ferreira U, Efstathiou E, Madziarska K, Kolinsky MP, Cubero DIG, Noerby B, Zohren F, Lin X, Modelska K, Sugg J, Steinberg J, Hussain M		PROSPER Investigators.","N Engl J Med. 2020 Jun 4	382(23):2197-2206. doi: 10.1056/NEJMoa2003892. Epub 2020 May 29.","Sternberg CN","N Engl J Med","2020","2020/05/30","","","10.1056/NEJMoa2003892"
32469183,"Oral Relugolix for Androgen-Deprivation Therapy in Advanced Prostate Cancer","Shore ND, Saad F, Cookson MS, George DJ, Saltzstein DR, Tutrone R, Akaza H, Bossi A, van Veenhuyzen DF, Selby B, Fan X, Kang V, Walling J, Tombal B		HERO Study Investigators.","N Engl J Med. 2020 Jun 4	382(23):2187-2196. doi: 10.1056/NEJMoa2004325. Epub 2020 May 29.","Shore ND","N Engl J Med","2020","2020/05/30","","","10.1056/NEJMoa2004325"
32343890,"Olaparib for Metastatic Castration-Resistant Prostate Cancer","de Bono J, Mateo J, Fizazi K, Saad F, Shore N, Sandhu S, Chi KN, Sartor O, Agarwal N, Olmos D, Thiery-Vuillemin A, Twardowski P, Mehra N, Goessl C, Kang J, Burgents J, Wu W, Kohlmann A, Adelman CA, Hussain M.","N Engl J Med. 2020 May 28		382(22):2091-2102. doi: 10.1056/NEJMoa1911440. Epub 2020 Apr 28.","de Bono J","N Engl J Med","2020","2020/04/29","","","10.1056/NEJMoa1911440"
32130814,"MRI-Targeted, Systematic, and Combined Biopsy for Prostate Cancer Diagnosis","Ahdoot M, Wilbur AR, Reese SE, Lebastchi AH, Mehralivand S, Gomella PT, Bloom J, Gurram S, Siddiqui M, Pinsky P, Parnes H, Linehan WM, Merino M, Choyke PL, Shih JH, Turkbey B, Wood BJ, Pinto PA.","N Engl J Med. 2020 Mar 5		382(10):917-928. doi: 10.1056/NEJMoa1910038.","Ahdoot M","N Engl J Med","2020","2020/03/05","PMC7323919","NIHMS1590450","10.1056/NEJMoa1910038"
31566937,"Cabazitaxel versus Abiraterone or Enzalutamide in Metastatic Prostate Cancer","de Wit R, de Bono J, Sternberg CN, Fizazi K, Tombal B, Wülfing C, Kramer G, Eymard JC, Bamias A, Carles J, Iacovelli R, Melichar B, Sverrisdóttir Á, Theodore C, Feyerabend S, Helissey C, Ozatilgan A, Geffriaud-Ricouard C, Castellano D		CARD Investigators.","N Engl J Med. 2019 Dec 26	381(26):2506-2518. doi: 10.1056/NEJMoa1911206. Epub 2019 Sep 30.","de Wit R","N Engl J Med","2019","2019/10/01","","","10.1056/NEJMoa1911206"
31157964,"Enzalutamide with Standard First-Line Therapy in Metastatic Prostate Cancer","Davis ID, Martin AJ, Stockler MR, Begbie S, Chi KN, Chowdhury S, Coskinas X, Frydenberg M, Hague WE, Horvath LG, Joshua AM, Lawrence NJ, Marx G, McCaffrey J, McDermott R, McJannett M, North SA, Parnis F, Parulekar W, Pook DW, Reaume MN, Sandhu SK, Tan A, Tan TH, Thomson A, Tu E, Vera-Badillo F, Williams SG, Yi…		ENZAMET Trial Investigators and the Australian and New Zealand Urogenital and Prostate Cancer Trials Group.","N Engl J Med. 2019 Jul 11	381(2):121-131. doi: 10.1056/NEJMoa1903835. Epub 2019 Jun 2.","Davis ID","N Engl J Med","2019","2019/06/04","","","10.1056/NEJMoa1903835"
31150574,"Apalutamide for Metastatic, Castration-Sensitive Prostate Cancer","Chi KN, Agarwal N, Bjartell A, Chung BH, Pereira de Santana Gomes AJ, Given R, Juárez Soto Á, Merseburger AS, Özgüroğlu M, Uemura H, Ye D, Deprince K, Naini V, Li J, Cheng S, Yu MK, Zhang K, Larsen JS, McCarthy S, Chowdhury S		TITAN Investigators.","N Engl J Med. 2019 Jul 4	381(1):13-24. doi: 10.1056/NEJMoa1903307. Epub 2019 May 31.","Chi KN","N Engl J Med","2019","2019/06/01","","","10.1056/NEJMoa1903307"
30763142,"Darolutamide in Nonmetastatic, Castration-Resistant Prostate Cancer","Fizazi K, Shore N, Tammela TL, Ulys A, Vjaters E, Polyakov S, Jievaltas M, Luz M, Alekseev B, Kuss I, Kappeler C, Snapir A, Sarapohja T, Smith MR		ARAMIS Investigators.","N Engl J Med. 2019 Mar 28	380(13):1235-1246. doi: 10.1056/NEJMoa1815671. Epub 2019 Feb 14.","Fizazi K","N Engl J Med","2019","2019/02/15","","","10.1056/NEJMoa1815671"
30575473,"Radical Prostatectomy or Watchful Waiting in Prostate Cancer - 29-Year Follow-up","Bill-Axelson A, Holmberg L, Garmo H, Taari K, Busch C, Nordling S, Häggman M, Andersson SO, Andrén O, Steineck G, Adami HO, Johansson JE.","N Engl J Med. 2018 Dec 13		379(24):2319-2329. doi: 10.1056/NEJMoa1807801.","Bill-Axelson A","N Engl J Med","2018","2018/12/22","","","10.1056/NEJMoa1807801"
30415629,"Vitamin D Supplements and Prevention of Cancer and Cardiovascular Disease","Manson JE, Cook NR, Lee IM, Christen W, Bassuk SS, Mora S, Gibson H, Gordon D, Copeland T, D'Agostino D, Friedenberg G, Ridge C, Bubes V, Giovannucci EL, Willett WC, Buring JE		VITAL Research Group.","N Engl J Med. 2019 Jan 3	380(1):33-44. doi: 10.1056/NEJMoa1809944. Epub 2018 Nov 10.","Manson JE","N Engl J Med","2019","2018/11/13","PMC6425757","NIHMS1004612","10.1056/NEJMoa1809944"
29949494,"Enzalutamide in Men with Nonmetastatic, Castration-Resistant Prostate Cancer","Hussain M, Fizazi K, Saad F, Rathenborg P, Shore N, Ferreira U, Ivashchenko P, Demirhan E, Modelska K, Phung D, Krivoshik A, Sternberg CN.","N Engl J Med. 2018 Jun 28		378(26):2465-2474. doi: 10.1056/NEJMoa1800536.","Hussain M","N Engl J Med","2018","2018/06/28","PMC8288034","NIHMS1030863","10.1056/NEJMoa1800536"
29552975,"MRI-Targeted or Standard Biopsy for Prostate-Cancer Diagnosis","Kasivisvanathan V, Rannikko AS, Borghi M, Panebianco V, Mynderse LA, Vaarala MH, Briganti A, Budäus L, Hellawell G, Hindley RG, Roobol MJ, Eggener S, Ghei M, Villers A, Bladou F, Villeirs GM, Virdi J, Boxler S, Robert G, Singh PB, Venderink W, Hadaschik BA, Ruffion A, Hu JC, Margolis D, Crouzet S, Klotz L, Taneja SS, Pinto …		PRECISION Study Group Collaborators.","N Engl J Med. 2018 May 10	378(19):1767-1777. doi: 10.1056/NEJMoa1801993. Epub 2018 Mar 18.","Kasivisvanathan V","N Engl J Med","2018","2018/03/20","PMC9084630","NIHMS1627545","10.1056/NEJMoa1801993"
29420164,"Apalutamide Treatment and Metastasis-free Survival in Prostate Cancer","Smith MR, Saad F, Chowdhury S, Oudard S, Hadaschik BA, Graff JN, Olmos D, Mainwaring PN, Lee JY, Uemura H, Lopez-Gitlitz A, Trudel GC, Espina BM, Shu Y, Park YC, Rackoff WR, Yu MK, Small EJ		SPARTAN Investigators.","N Engl J Med. 2018 Apr 12	378(15):1408-1418. doi: 10.1056/NEJMoa1715546. Epub 2018 Feb 8.","Smith MR","N Engl J Med","2018","2018/02/09","","","10.1056/NEJMoa1715546"
28700844,"Follow-up of Prostatectomy versus Observation for Early Prostate Cancer","Wilt TJ, Jones KM, Barry MJ, Andriole GL, Culkin D, Wheeler T, Aronson WJ, Brawer MK.","N Engl J Med. 2017 Jul 13		377(2):132-142. doi: 10.1056/NEJMoa1615869.","Wilt TJ","N Engl J Med","2017","2017/07/13","","","10.1056/NEJMoa1615869"
28578639,"Abiraterone for Prostate Cancer Not Previously Treated with Hormone Therapy","James ND, de Bono JS, Spears MR, Clarke NW, Mason MD, Dearnaley DP, Ritchie AWS, Amos CL, Gilson C, Jones RJ, Matheson D, Millman R, Attard G, Chowdhury S, Cross WR, Gillessen S, Parker CC, Russell JM, Berthold DR, Brawley C, Adab F, Aung S, Birtle AJ, Bowen J, Brock S, Chakraborti P, Ferguson C, Gale J, Gray …		STAMPEDE Investigators.","N Engl J Med. 2017 Jul 27	377(4):338-351. doi: 10.1056/NEJMoa1702900. Epub 2017 Jun 3.","James ND","N Engl J Med","2017","2017/06/06","PMC5533216","EMS73080","10.1056/NEJMoa1702900"
28578607,"Abiraterone plus Prednisone in Metastatic, Castration-Sensitive Prostate Cancer","Fizazi K, Tran N, Fein L, Matsubara N, Rodriguez-Antolin A, Alekseev BY, Özgüroğlu M, Ye D, Feyerabend S, Protheroe A, De Porre P, Kheoh T, Park YC, Todd MB, Chi KN		LATITUDE Investigators.","N Engl J Med. 2017 Jul 27	377(4):352-360. doi: 10.1056/NEJMoa1704174. Epub 2017 Jun 4.","Fizazi K","N Engl J Med","2017","2017/06/06","","","10.1056/NEJMoa1704174"
28212060,"Pembrolizumab as Second-Line Therapy for Advanced Urothelial Carcinoma","Bellmunt J, de Wit R, Vaughn DJ, Fradet Y, Lee JL, Fong L, Vogelzang NJ, Climent MA, Petrylak DP, Choueiri TK, Necchi A, Gerritsen W, Gurney H, Quinn DI, Culine S, Sternberg CN, Mai Y, Poehlein CH, Perini RF, Bajorin DF		KEYNOTE-045 Investigators.","N Engl J Med. 2017 Mar 16	376(11):1015-1026. doi: 10.1056/NEJMoa1613683. Epub 2017 Feb 17.","Bellmunt J","N Engl J Med","2017","2017/02/18","PMC5635424","NIHMS908706","10.1056/NEJMoa1613683"
28146658,"Radiation with or without Antiandrogen Therapy in Recurrent Prostate Cancer","Shipley WU, Seiferheld W, Lukka HR, Major PP, Heney NM, Grignon DJ, Sartor O, Patel MP, Bahary JP, Zietman AL, Pisansky TM, Zeitzer KL, Lawton CA, Feng FY, Lovett RD, Balogh AG, Souhami L, Rosenthal SA, Kerlin KJ, Dignam JJ, Pugh SL, Sandler HM		NRG Oncology RTOG.","N Engl J Med. 2017 Feb 2	376(5):417-428. doi: 10.1056/NEJMoa1607529.","Shipley WU","N Engl J Med","2017","2017/02/02","PMC5444881","NIHMS858313","10.1056/NEJMoa1607529"
27626365,"Patient-Reported Outcomes after Monitoring, Surgery, or Radiotherapy for Prostate Cancer","Donovan JL, Hamdy FC, Lane JA, Mason M, Metcalfe C, Walsh E, Blazeby JM, Peters TJ, Holding P, Bonnington S, Lennon T, Bradshaw L, Cooper D, Herbert P, Howson J, Jones A, Lyons N, Salter E, Thompson P, Tidball S, Blaikie J, Gray C, Bollina P, Catto J, Doble A, Doherty A, Gillatt D, Kockelbergh R, …		ProtecT Study Group*.","N Engl J Med. 2016 Oct 13	375(15):1425-1437. doi: 10.1056/NEJMoa1606221. Epub 2016 Sep 14.","Donovan JL","N Engl J Med","2016","2016/09/15","PMC5134995","EMS70307","10.1056/NEJMoa1606221"
27626136,"10-Year Outcomes after Monitoring, Surgery, or Radiotherapy for Localized Prostate Cancer","Hamdy FC, Donovan JL, Lane JA, Mason M, Metcalfe C, Holding P, Davis M, Peters TJ, Turner EL, Martin RM, Oxley J, Robinson M, Staffurth J, Walsh E, Bollina P, Catto J, Doble A, Doherty A, Gillatt D, Kockelbergh R, Kynaston H, Paul A, Powell P, Prescott S, Rosario DJ, Rowe E, Neal DE		ProtecT Study Group.","N Engl J Med. 2016 Oct 13	375(15):1415-1424. doi: 10.1056/NEJMoa1606220. Epub 2016 Sep 14.","Hamdy FC","N Engl J Med","2016","2016/09/15","","","10.1056/NEJMoa1606220"
26510020,"DNA-Repair Defects and Olaparib in Metastatic Prostate Cancer","Mateo J, Carreira S, Sandhu S, Miranda S, Mossop H, Perez-Lopez R, Nava Rodrigues D, Robinson D, Omlin A, Tunariu N, Boysen G, Porta N, Flohr P, Gillman A, Figueiredo I, Paulding C, Seed G, Jain S, Ralph C, Protheroe A, Hussain S, Jones R, Elliott T, McGovern U, Bianchini D, Goodall J, Zafeiriou Z, Williamson CT, Ferraldesc…		373(18):1697-708. doi: 10.1056/NEJMoa1506859.","Mateo J","N Engl J Med","2015","2015/10/29","PMC5228595","NIHMS840519","10.1056/NEJMoa1506859"
26244877,"Chemohormonal Therapy in Metastatic Hormone-Sensitive Prostate Cancer","Sweeney CJ, Chen YH, Carducci M, Liu G, Jarrard DF, Eisenberger M, Wong YN, Hahn N, Kohli M, Cooney MM, Dreicer R, Vogelzang NJ, Picus J, Shevrin D, Hussain M, Garcia JA, DiPaola RS.","N Engl J Med. 2015 Aug 20		373(8):737-46. doi: 10.1056/NEJMoa1503747. Epub 2015 Aug 5.","Sweeney CJ","N Engl J Med","2015","2015/08/06","PMC4562797","NIHMS719565","10.1056/NEJMoa1503747"
26095467,"Screening for Occult Cancer in Unprovoked Venous Thromboembolism","Carrier M, Lazo-Langner A, Shivakumar S, Tagalakis V, Zarychanski R, Solymoss S, Routhier N, Douketis J, Danovitch K, Lee AY, Le Gal G, Wells PS, Corsi DJ, Ramsay T, Coyle D, Chagnon I, Kassam Z, Tao H, Rodger MA		SOME Investigators.","N Engl J Med. 2015 Aug 20	373(8):697-704. doi: 10.1056/NEJMoa1506623. Epub 2015 Jun 22.","Carrier M","N Engl J Med","2015","2015/06/23","","","10.1056/NEJMoa1506623"
25054732,"A randomized trial of robot-assisted laparoscopic radical cystectomy","Bochner BH, Sjoberg DD, Laudone VP		Memorial Sloan Kettering Cancer Center Bladder Cancer Surgical Trials Group.","N Engl J Med. 2014 Jul 24	371(4):389-90. doi: 10.1056/NEJMc1405213.","Bochner BH","N Engl J Med","2014","2014/07/24","","","10.1056/NEJMc1405213"
24881730,"Enzalutamide in metastatic prostate cancer before chemotherapy","Beer TM, Armstrong AJ, Rathkopf DE, Loriot Y, Sternberg CN, Higano CS, Iversen P, Bhattacharya S, Carles J, Chowdhury S, Davis ID, de Bono JS, Evans CP, Fizazi K, Joshua AM, Kim CS, Kimura G, Mainwaring P, Mansbach H, Miller K, Noonberg SB, Perabo F, Phung D, Saad F, Scher HI, Taplin ME, Venner PM, Tombal B		PREVAIL Investigators.","N Engl J Med. 2014 Jul 31	371(5):424-33. doi: 10.1056/NEJMoa1405095. Epub 2014 Jun 1.","Beer TM","N Engl J Med","2014","2014/06/03","PMC4418931","NIHMS677761","10.1056/NEJMoa1405095"
24597866,"Radical prostatectomy or watchful waiting in early prostate cancer","Bill-Axelson A, Holmberg L, Garmo H, Rider JR, Taari K, Busch C, Nordling S, Häggman M, Andersson SO, Spångberg A, Andrén O, Palmgren J, Steineck G, Adami HO, Johansson JE.","N Engl J Med. 2014 Mar 6		370(10):932-42. doi: 10.1056/NEJMoa1311593.","Bill-Axelson A","N Engl J Med","2014","2014/03/07","PMC4118145","NIHMS584321","10.1056/NEJMoa1311593"
23863050,"Alpha emitter radium-223 and survival in metastatic prostate cancer","Parker C, Nilsson S, Heinrich D, Helle SI, O'Sullivan JM, Fosså SD, Chodacki A, Wiechno P, Logue J, Seke M, Widmark A, Johannessen DC, Hoskin P, Bottomley D, James ND, Solberg A, Syndikus I, Kliment J, Wedel S, Boehmer S, Dall'Oglio M, Franzén L, Coleman R, Vogelzang NJ, O'Bryan-Tear CG, Staudacher K, Garcia-Vargas J,…		ALSYMPCA Investigators.","N Engl J Med. 2013 Jul 18	369(3):213-23. doi: 10.1056/NEJMoa1213755.","Parker C","N Engl J Med","2013","2013/07/19","","","10.1056/NEJMoa1213755"
23550669,"Intermittent versus continuous androgen deprivation in prostate cancer","Hussain M, Tangen CM, Berry DL, Higano CS, Crawford ED, Liu G, Wilding G, Prescott S, Kanaga Sundaram S, Small EJ, Dawson NA, Donnelly BJ, Venner PM, Vaishampayan UN, Schellhammer PF, Quinn DI, Raghavan D, Ely B, Moinpour CM, Vogelzang NJ, Thompson IM Jr.","N Engl J Med. 2013 Apr 4		368(14):1314-25. doi: 10.1056/NEJMoa1212299.","Hussain M","N Engl J Med","2013","2013/04/05","PMC3682658","NIHMS464154","10.1056/NEJMoa1212299"
23228172,"Abiraterone in metastatic prostate cancer without previous chemotherapy","Ryan CJ, Smith MR, de Bono JS, Molina A, Logothetis CJ, de Souza P, Fizazi K, Mainwaring P, Piulats JM, Ng S, Carles J, Mulders PF, Basch E, Small EJ, Saad F, Schrijvers D, Van Poppel H, Mukherjee SD, Suttmann H, Gerritsen WR, Flaig TW, George DJ, Yu EY, Efstathiou E, Pantuck A, Winquist E, Higano CS, Taplin ME, P…		COU-AA-302 Investigators.","N Engl J Med. 2013 Jan 10	368(2):138-48. doi: 10.1056/NEJMoa1209096. Epub 2012 Dec 10.","Ryan CJ","N Engl J Med","2013","2012/12/12","PMC3683570","NIHMS472275","10.1056/NEJMoa1209096"
22931259,"Intermittent androgen suppression for rising PSA level after radiotherapy","Crook JM, O'Callaghan CJ, Duncan G, Dearnaley DP, Higano CS, Horwitz EM, Frymire E, Malone S, Chin J, Nabid A, Warde P, Corbett T, Angyalfi S, Goldenberg SL, Gospodarowicz MK, Saad F, Logue JP, Hall E, Schellhammer PF, Ding K, Klotz L.","N Engl J Med. 2012 Sep 6		367(10):895-903. doi: 10.1056/NEJMoa1201546.","Crook JM","N Engl J Med","2012","2012/08/31","PMC3521033","NIHMS415948","10.1056/NEJMoa1201546"
22894553,"Increased survival with enzalutamide in prostate cancer after chemotherapy","Scher HI, Fizazi K, Saad F, Taplin ME, Sternberg CN, Miller K, de Wit R, Mulders P, Chi KN, Shore ND, Armstrong AJ, Flaig TW, Fléchon A, Mainwaring P, Fleming M, Hainsworth JD, Hirmand M, Selby B, Seely L, de Bono JS		AFFIRM Investigators.","N Engl J Med. 2012 Sep 27	367(13):1187-97. doi: 10.1056/NEJMoa1207506. Epub 2012 Aug 15.","Scher HI","N Engl J Med","2012","2012/08/17","","","10.1056/NEJMoa1207506"
22808955,"Radical prostatectomy versus observation for localized prostate cancer","Wilt TJ, Brawer MK, Jones KM, Barry MJ, Aronson WJ, Fox S, Gingrich JR, Wei JT, Gilhooly P, Grob BM, Nsouli I, Iyer P, Cartagena R, Snider G, Roehrborn C, Sharifi R, Blank W, Pandya P, Andriole GL, Culkin D, Wheeler T		Prostate Cancer Intervention versus Observation Trial (PIVOT) Study Group.","N Engl J Med. 2012 Jul 19	367(3):203-13. doi: 10.1056/NEJMoa1113162.","Wilt TJ","N Engl J Med","2012","2012/07/20","PMC3429335","NIHMS395346","10.1056/NEJMoa1113162"
22658127,"Safety, activity, and immune correlates of anti-PD-1 antibody in cancer","Topalian SL, Hodi FS, Brahmer JR, Gettinger SN, Smith DC, McDermott DF, Powderly JD, Carvajal RD, Sosman JA, Atkins MB, Leming PD, Spigel DR, Antonia SJ, Horn L, Drake CG, Pardoll DM, Chen L, Sharfman WH, Anders RA, Taube JM, McMiller TL, Xu H, Korman AJ, Jure-Kunkel M, Agrawal S, McDonald D, Kollia GD, Gupta A, W…		366(26):2443-54. doi: 10.1056/NEJMoa1200690. Epub 2012 Jun 2.","Topalian SL","N Engl J Med","2012","2012/06/05","PMC3544539","NIHMS396199","10.1056/NEJMoa1200690"
22512481,"Radiotherapy with or without chemotherapy in muscle-invasive bladder cancer","James ND, Hussain SA, Hall E, Jenkins P, Tremlett J, Rawlings C, Crundwell M, Sizer B, Sreenivasan T, Hendron C, Lewis R, Waters R, Huddart RA		BC2001 Investigators.","N Engl J Med. 2012 Apr 19	366(16):1477-88. doi: 10.1056/NEJMoa1106106.","James ND","N Engl J Med","2012","2012/04/20","","","10.1056/NEJMoa1106106"
22417251,"Prostate-cancer mortality at 11 years of follow-up","Schröder FH, Hugosson J, Roobol MJ, Tammela TL, Ciatto S, Nelen V, Kwiatkowski M, Lujan M, Lilja H, Zappa M, Denis LJ, Recker F, Páez A, Määttänen L, Bangma CH, Aus G, Carlsson S, Villers A, Rebillard X, van der Kwast T, Kujala PM, Blijenberg BG, Stenman UH, Huber A, Taari K, Hakama M, Moss SM, de Koning HJ, Auvinen A		ERSPC Investigators.","N Engl J Med. 2012 Mar 15	366(11):981-90. doi: 10.1056/NEJMoa1113135.","Schröder FH","N Engl J Med","2012","2012/03/16","PMC6027585","NIHMS944868","10.1056/NEJMoa1113135"
21751904,"Radiotherapy and short-term androgen deprivation for localized prostate cancer","Jones CU, Hunt D, McGowan DG, Amin MB, Chetner MP, Bruner DW, Leibenhaut MH, Husain SM, Rotman M, Souhami L, Sandler HM, Shipley WU.","N Engl J Med. 2011 Jul 14		365(2):107-18. doi: 10.1056/NEJMoa1012348.","Jones CU","N Engl J Med","2011","2011/07/15","","","10.1056/NEJMoa1012348"
21612468,"Abiraterone and increased survival in metastatic prostate cancer","de Bono JS, Logothetis CJ, Molina A, Fizazi K, North S, Chu L, Chi KN, Jones RJ, Goodman OB Jr, Saad F, Staffurth JN, Mainwaring P, Harland S, Flaig TW, Hutson TE, Cheng T, Patterson H, Hainsworth JD, Ryan CJ, Sternberg CN, Ellard SL, Fléchon A, Saleh M, Scholz M, Efstathiou E, Zivi A, Bianchini D, Loriot Y, Chieffo N, K…		COU-AA-301 Investigators.","N Engl J Med. 2011 May 26	364(21):1995-2005. doi: 10.1056/NEJMoa1014618.","de Bono JS","N Engl J Med","2011","2011/05/27","PMC3471149","NIHMS385224","10.1056/NEJMoa1014618"
21542742,"Radical prostatectomy versus watchful waiting in early prostate cancer","Bill-Axelson A, Holmberg L, Ruutu M, Garmo H, Stark JR, Busch C, Nordling S, Häggman M, Andersson SO, Bratell S, Spångberg A, Palmgren J, Steineck G, Adami HO, Johansson JE		SPCG-4 Investigators.","N Engl J Med. 2011 May 5	364(18):1708-17. doi: 10.1056/NEJMoa1011967.","Bill-Axelson A","N Engl J Med","2011","2011/05/06","","","10.1056/NEJMoa1011967"
20818862,"Sipuleucel-T immunotherapy for castration-resistant prostate cancer","Kantoff PW, Higano CS, Shore ND, Berger ER, Small EJ, Penson DF, Redfern CH, Ferrari AC, Dreicer R, Sims RB, Xu Y, Frohlich MW, Schellhammer PF		IMPACT Study Investigators.","N Engl J Med. 2010 Jul 29	363(5):411-22. doi: 10.1056/NEJMoa1001294.","Kantoff PW","N Engl J Med","2010","2010/09/08","","","10.1056/NEJMoa1001294"
20357281,"Effect of dutasteride on the risk of prostate cancer","Andriole GL, Bostwick DG, Brawley OW, Gomella LG, Marberger M, Montorsi F, Pettaway CA, Tammela TL, Teloken C, Tindall DJ, Somerville MC, Wilson TH, Fowler IL, Rittmaster RS		REDUCE Study Group.","N Engl J Med. 2010 Apr 1	362(13):1192-202. doi: 10.1056/NEJMoa0908127.","Andriole GL","N Engl J Med","2010","2010/04/02","","","10.1056/NEJMoa0908127"
35427469,"High-dose radiotherapy and risk-adapted androgen deprivation in localised prostate cancer (DART 01/05): 10-year results of a phase 3 randomised, controlled trial","Zapatero A, Guerrero A, Maldonado X, Álvarez A, San-Segundo CG, Rodríguez MÁC, Solé JM, Olivé AP, Casas F, Boladeras A, de Vidales CM, de la Torre MLV, Vara S, Sanz JL, Calvo FA.","Lancet Oncol. 2022 May		23(5):671-681. doi: 10.1016/S1470-2045(22)00190-5. Epub 2022 Apr 12.","Zapatero A","Lancet Oncol","2022","2022/04/15","","","10.1016/S1470-2045(22)00190-5"
35421369,"Addition of nintedanib or placebo to neoadjuvant gemcitabine and cisplatin in locally advanced muscle-invasive bladder cancer (NEOBLADE): a double-blind, randomised, phase 2 trial","Hussain SA, Lester JF, Jackson R, Gornall M, Qureshi M, Elliott A, Crabb SJ, Huddart RA, Vasudev N, Birtle AJ, Worlding J, James ND, Parikh O, Vilarino-Varela M, Alonzi R, Linch MD, Riaz IB, Catto JWF, Powle…		23(5):650-658. doi: 10.1016/S1470-2045(22)00158-9. Epub 2022 Apr 11.","Hussain SA","Lancet Oncol","2022","2022/04/14","","","10.1016/S1470-2045(22)00158-9"
35279270,"Observation versus screening spinal MRI and pre-emptive treatment for spinal cord compression in patients with castration-resistant prostate cancer and spinal metastases in the UK (PROMPTS): an open-label, randomised, controlled, phase 3 trial","Dearnaley D, Hinder V, Hijab A, Horan G, Srihari N, Rich P, Houston JG, Henry AM, Gibbs S, Venkitaraman R, Cruickshank C, Hassan S, Miners A, M…		PROMPTS investigators.","Lancet Oncol. 2022 Apr	23(4):501-513. doi: 10.1016/S1470-2045(22)00092-4. Epub 2022 Mar 10.","Dearnaley D","Lancet Oncol","2022","2022/03/13","PMC8960282","","10.1016/S1470-2045(22)00092-4"
35240084,"Multiparametric ultrasound versus multiparametric MRI to diagnose prostate cancer (CADMUS): a prospective, multicentre, paired-cohort, confirmatory study","Grey ADR, Scott R, Shah B, Acher P, Liyanage S, Pavlou M, Omar R, Chinegwundoh F, Patki P, Shah TT, Hamid S, Ghei M, Gilbert K, Campbell D, Brew-Graves C, Arumainayagam N, Chapman A, McLeavy L, Karatziou A, Alsaadi Z, Collins T, Free…		23(3):428-438. doi: 10.1016/S1470-2045(22)00016-X.","Grey ADR","Lancet Oncol","2022","2022/03/03","","","10.1016/S1470-2045(22)00016-X"
35157830,"Pain and health-related quality of life with olaparib versus physician's choice of next-generation hormonal drug in patients with metastatic castration-resistant prostate cancer with homologous recombination repair gene alterations (PROfound): an open-label, randomised, phase 3 trial","Thiery-Vuillemin A, de Bono J, Hussain M, Roubaud G, Procopio G, Shore N, Fizazi K, Dos Anjos G, Gravi…		23(3):393-405. doi: 10.1016/S1470-2045(22)00017-1. Epub 2022 Feb 11.","Thiery-Vuillemin A","Lancet Oncol","2022","2022/02/14","","","10.1016/S1470-2045(22)00017-1"
35131040,"Niraparib in patients with metastatic castration-resistant prostate cancer and DNA repair gene defects (GALAHAD): a multicentre, open-label, phase 2 trial","Smith MR, Scher HI, Sandhu S, Efstathiou E, Lara PN Jr, Yu EY, George DJ, Chi KN, Saad F, Ståhl O, Olmos D, Danila DC, Mason GE, Espina BM, Zhao X, Urtishak KA, Francis P, Lopez-Gitlitz A, Fizazi K		GALAHAD investigators.","Lancet Oncol. 2022 Mar	23(3):362-373. doi: 10.1016/S1470-2045(21)00757-9. Epub 2022 Feb 4.","Smith MR","Lancet Oncol","2022","2022/02/08","PMC9361481","NIHMS1825949","10.1016/S1470-2045(21)00757-9"
35030333,"Efficacy and safety of erdafitinib in patients with locally advanced or metastatic urothelial carcinoma: long-term follow-up of a phase 2 study","Siefker-Radtke AO, Necchi A, Park SH, García-Donas J, Huddart RA, Burgess EF, Fleming MT, Rezazadeh Kalebasty A, Mellado B, Varlamov S, Joshi M, Duran I, Tagawa ST, Zakharia Y, Akapame S, Santiago-Walker AE, Monga M, O'Hagan A, Loriot Y		BLC2001 Study Group.","Lancet Oncol. 2022 Feb	23(2):248-258. doi: 10.1016/S1470-2045(21)00660-4. Epub 2022 Jan 11.","Siefker-Radtke AO","Lancet Oncol","2022","2022/01/14","","","10.1016/S1470-2045(21)00660-4"
34600602,"Apalutamide plus abiraterone acetate and prednisone versus placebo plus abiraterone and prednisone in metastatic, castration-resistant prostate cancer (ACIS): a randomised, placebo-controlled, double-blind, multinational, phase 3 study","Saad F, Efstathiou E, Attard G, Flaig TW, Franke F, Goodman OB Jr, Oudard S, Steuber T, Suzuki H, Wu D, Yeruva K, De Porre P, Brookman-May S, Li S, Li …		ACIS Investigators.","Lancet Oncol. 2021 Nov	22(11):1541-1559. doi: 10.1016/S1470-2045(21)00402-2. Epub 2021 Sep 30.","Saad F","Lancet Oncol","2021","2021/10/03","PMC9377412","NIHMS1828210","10.1016/S1470-2045(21)00402-2"
34391509,"Prostate cancer screening using a combination of risk-prediction, MRI, and targeted prostate biopsies (STHLM3-MRI): a prospective, population-based, randomised, open-label, non-inferiority trial","Nordström T, Discacciati A, Bergman M, Clements M, Aly M, Annerstedt M, Glaessgen A, Carlsson S, Jäderling F, Eklund M, Grönberg H		STHLM3 study group.","Lancet Oncol. 2021 Sep	22(9):1240-1249. doi: 10.1016/S1470-2045(21)00348-X. Epub 2021 Aug 13.","Nordström T","Lancet Oncol","2021","2021/08/15","","","10.1016/S1470-2045(21)00348-X"
34388386,"Talazoparib monotherapy in metastatic castration-resistant prostate cancer with DNA repair alterations (TALAPRO-1): an open-label, phase 2 trial","de Bono JS, Mehra N, Scagliotti GV, Castro E, Dorff T, Stirling A, Stenzl A, Fleming MT, Higano CS, Saad F, Buttigliero C, van Oort IM, Laird AD, Mata M, Chen HC, Healy CG, Czibere A, Fizazi K.","Lancet Oncol. 2021 Sep		22(9):1250-1264. doi: 10.1016/S1470-2045(21)00376-4. Epub 2021 Aug 10.","de Bono JS","Lancet Oncol","2021","2021/08/13","","","10.1016/S1470-2045(21)00376-4"
34051177,"Pembrolizumab monotherapy for the treatment of high-risk non-muscle-invasive bladder cancer unresponsive to BCG (KEYNOTE-057): an open-label, single-arm, multicentre, phase 2 study","Balar AV, Kamat AM, Kulkarni GS, Uchio EM, Boormans JL, Roumiguié M, Krieger LEM, Singer EA, Bajorin DF, Grivas P, Seo HK, Nishiyama H, Konety BR, Li H, Nam K, Kapadia E, Frenkl T, de Wit R.","Lancet Oncol.…		22(7):919-930. doi: 10.1016/S1470-2045(21)00147-9. Epub 2021 May 26.","Balar AV","Lancet Oncol","2021","2021/05/29","","","10.1016/S1470-2045(21)00147-9"
33444529,"Ultra-hypofractionated versus conventionally fractionated radiotherapy for prostate cancer (HYPO-RT-PC): patient-reported quality-of-life outcomes of a randomised, controlled, non-inferiority, phase 3 trial","Fransson P, Nilsson P, Gunnlaugsson A, Beckman L, Tavelin B, Norman D, Thellenberg-Karlsson C, Hoyer M, Lagerlund M, Kindblom J, Ginman C, Johansson B, Björnlinger K, Seke M, Agrup…		22(2):235-245. doi: 10.1016/S1470-2045(20)30581-7. Epub 2021 Jan 11.","Fransson P","Lancet Oncol","2021","2021/01/14","","","10.1016/S1470-2045(20)30581-7"
33253641,"Intravesical nadofaragene firadenovec gene therapy for BCG-unresponsive non-muscle-invasive bladder cancer: a single-arm, open-label, repeat-dose clinical trial","Boorjian SA, Alemozaffar M, Konety BR, Shore ND, Gomella LG, Kamat AM, Bivalacqua TJ, Montgomery JS, Lerner SP, Busby JE, Poch M, Crispen PL, Steinberg GD, Schuckman AK, Downs TM, Svatek RS, Mashni J Jr, Lane BR, Guzzo TJ, Bra…		22(1):107-117. doi: 10.1016/S1470-2045(20)30540-4. Epub 2020 Nov 27.","Boorjian SA","Lancet Oncol","2021","2020/11/30","PMC7988888","NIHMS1681543","10.1016/S1470-2045(20)30540-4"
33002438,"Adjuvant radiotherapy versus early salvage radiotherapy plus short-term androgen deprivation therapy in men with localised prostate cancer after radical prostatectomy (GETUG-AFU 17): a randomised, phase 3 trial","Sargos P, Chabaud S, Latorzeff I, Magné N, Benyoucef A, Supiot S, Pasquier D, Abdiche MS, Gilliot O, Graff-Cailleaud P, Silva M, Bergerot P, Baumann P, Belkacemi Y, Azria D, Br…		21(10):1341-1352. doi: 10.1016/S1470-2045(20)30454-X.","Sargos P","Lancet Oncol","2020","2020/10/01","","","10.1016/S1470-2045(20)30454-X"
33002437,"Adjuvant radiotherapy versus early salvage radiotherapy following radical prostatectomy (TROG 08.03/ANZUP RAVES): a randomised, controlled, phase 3, non-inferiority trial","Kneebone A, Fraser-Browne C, Duchesne GM, Fisher R, Frydenberg M, Herschtal A, Williams SG, Brown C, Delprado W, Haworth A, Joseph DJ, Martin JM, Matthews JHL, Millar JL, Sidhom M, Spry N, Tang CI, Turner S, Wiltshir…		21(10):1331-1340. doi: 10.1016/S1470-2045(20)30456-3.","Kneebone A","Lancet Oncol","2020","2020/10/01","","","10.1016/S1470-2045(20)30456-3"
32926841,"Quality of life in patients with metastatic prostate cancer following treatment with cabazitaxel versus abiraterone or enzalutamide (CARD): an analysis of a randomised, multicentre, open-label, phase 4 study","Fizazi K, Kramer G, Eymard JC, Sternberg CN, de Bono J, Castellano D, Tombal B, Wülfing C, Liontos M, Carles J, Iacovelli R, Melichar B, Sverrisdóttir Á, Theodore C, Feyerabend S,…		21(11):1513-1525. doi: 10.1016/S1470-2045(20)30449-6. Epub 2020 Sep 11.","Fizazi K","Lancet Oncol","2020","2020/09/14","","","10.1016/S1470-2045(20)30449-6"
32631491,"Primary chemoablation of low-grade upper tract urothelial carcinoma using UGN-101, a mitomycin-containing reverse thermal gel (OLYMPUS): an open-label, single-arm, phase 3 trial","Kleinmann N, Matin SF, Pierorazio PM, Gore JL, Shabsigh A, Hu B, Chamie K, Godoy G, Hubosky S, Rivera M, O'Donnell M, Quek M, Raman JD, Knoedler JJ, Scherr D, Stern J, Weight C, Weizer A, Woods M, Kaimakliotis…		21(6):776-785. doi: 10.1016/S1470-2045(20)30147-9. Epub 2020 Apr 29.","Kleinmann N","Lancet Oncol","2020","2020/07/08","","","10.1016/S1470-2045(20)30147-9"
31806540,"Olaparib in patients with metastatic castration-resistant prostate cancer with DNA repair gene aberrations (TOPARP-B): a multicentre, open-label, randomised, phase 2 trial","Mateo J, Porta N, Bianchini D, McGovern U, Elliott T, Jones R, Syndikus I, Ralph C, Jain S, Varughese M, Parikh O, Crabb S, Robinson A, McLaren D, Birtle A, Tanguay J, Miranda S, Figueiredo I, Seed G, Bertan C, Floh…		21(1):162-174. doi: 10.1016/S1470-2045(19)30684-9. Epub 2019 Dec 2.","Mateo J","Lancet Oncol","2020","2019/12/07","PMC6941219","","10.1016/S1470-2045(19)30684-9"
31727538,"Optimal sequencing of enzalutamide and abiraterone acetate plus prednisone in metastatic castration-resistant prostate cancer: a multicentre, randomised, open-label, phase 2, crossover trial","Khalaf DJ, Annala M, Taavitsainen S, Finch DL, Oja C, Vergidis J, Zulfiqar M, Sunderland K, Azad AA, Kollmannsberger CK, Eigl BJ, Noonan K, Wadhwa D, Attwell A, Keith B, Ellard SL, Le L, Gleave ME…		20(12):1730-1739. doi: 10.1016/S1470-2045(19)30688-6. Epub 2019 Nov 11.","Khalaf DJ","Lancet Oncol","2019","2019/11/16","","","10.1016/S1470-2045(19)30688-6"
31629656,"Short-term androgen deprivation therapy combined with radiotherapy as salvage treatment after radical prostatectomy for prostate cancer (GETUG-AFU 16): a 112-month follow-up of a phase 3, randomised trial","Carrie C, Magné N, Burban-Provost P, Sargos P, Latorzeff I, Lagrange JL, Supiot S, Belkacemi Y, Peiffert D, Allouache N, Dubray BM, Servagi-Vernat S, Suchaud JP, Crehange G, Guerif S…		20(12):1740-1749. doi: 10.1016/S1470-2045(19)30486-3. Epub 2019 Oct 16.","Carrie C","Lancet Oncol","2019","2019/10/21","","","10.1016/S1470-2045(19)30486-3"
31578173,"Health-related quality of life after apalutamide treatment in patients with metastatic castration-sensitive prostate cancer (TITAN): a randomised, placebo-controlled, phase 3 study","Agarwal N, McQuarrie K, Bjartell A, Chowdhury S, Pereira de Santana Gomes AJ, Chung BH, Özgüroğlu M, Juárez Soto Á, Merseburger AS, Uemura H, Ye D, Given R, Cella D, Basch E, Miladinovic B, Dearden L, Depri…		TITAN investigators.","Lancet Oncol. 2019 Nov	20(11):1518-1530. doi: 10.1016/S1470-2045(19)30620-5. Epub 2019 Sep 29.","Agarwal N","Lancet Oncol","2019","2019/10/04","","","10.1016/S1470-2045(19)30620-5"
31563517,"Pegilodecakin combined with pembrolizumab or nivolumab for patients with advanced solid tumours (IVY): a multicentre, multicohort, open-label, phase 1b trial","Naing A, Wong DJ, Infante JR, Korn WM, Aljumaily R, Papadopoulos KP, Autio KA, Pant S, Bauer TM, Drakaki A, Daver NG, Hung A, Ratti N, McCauley S, Van Vlasselaer P, Verma R, Ferry D, Oft M, Diab A, Garon EB, Tannir NM.","Lancet O…		20(11):1544-1555. doi: 10.1016/S1470-2045(19)30514-5. Epub 2019 Sep 25.","Naing A","Lancet Oncol","2019","2019/09/30","PMC8436252","NIHMS1713343","10.1016/S1470-2045(19)30514-5"
31540791,"Intensity-modulated fractionated radiotherapy versus stereotactic body radiotherapy for prostate cancer (PACE-B): acute toxicity findings from an international, randomised, open-label, phase 3, non-inferiority trial","Brand DH, Tree AC, Ostler P, van der Voet H, Loblaw A, Chu W, Ford D, Tolan S, Jain S, Martin A, Staffurth J, Camilleri P, Kancherla K, Frew J, Chan A, Dayes IS, Henderson…		PACE Trial Investigators.","Lancet Oncol. 2019 Nov	20(11):1531-1543. doi: 10.1016/S1470-2045(19)30569-8. Epub 2019 Sep 17.","Brand DH","Lancet Oncol","2019","2019/09/22","PMC6838670","","10.1016/S1470-2045(19)30569-8"
31515154,"Cabazitaxel plus carboplatin for the treatment of men with metastatic castration-resistant prostate cancers: a randomised, open-label, phase 1-2 trial","Corn PG, Heath EI, Zurita A, Ramesh N, Xiao L, Sei E, Li-Ning-Tapia E, Tu SM, Subudhi SK, Wang J, Wang X, Efstathiou E, Thompson TC, Troncoso P, Navin N, Logothetis CJ, Aparicio AM.","Lancet Oncol. 2019 Oct		20(10):1432-1443. doi: 10.1016/S1470-2045(19)30408-5. Epub 2019 Sep 9.","Corn PG","Lancet Oncol","2019","2019/09/14","PMC6858999","NIHMS1057683","10.1016/S1470-2045(19)30408-5"
31375469,"(18)F-fluciclovine PET-CT and (68)Ga-PSMA-11 PET-CT in patients with early biochemical recurrence after prostatectomy: a prospective, single-centre, single-arm, comparative imaging trial","Calais J, Ceci F, Eiber M, Hope TA, Hofman MS, Rischpler C, Bach-Gansmo T, Nanni C, Savir-Baruch B, Elashoff D, Grogan T, Dahlbom M, Slavik R, Gartmann J, Nguyen K, Lok V, Jadvar H, Kishan AU, Rettig …		20(9):1286-1294. doi: 10.1016/S1470-2045(19)30415-2. Epub 2019 Jul 30.","Calais J","Lancet Oncol","2019","2019/08/04","PMC7469487","NIHMS1623083","10.1016/S1470-2045(19)30415-2"
31257177,"Trastuzumab duocarmazine in locally advanced and metastatic solid tumours and HER2-expressing breast cancer: a phase 1 dose-escalation and dose-expansion study","Banerji U, van Herpen CML, Saura C, Thistlethwaite F, Lord S, Moreno V, Macpherson IR, Boni V, Rolfo C, de Vries EGE, Rottey S, Geenen J, Eskens F, Gil-Martin M, Mommers EC, Koper NP, Aftimos P.","Lancet Oncol. 2019 Aug		20(8):1124-1135. doi: 10.1016/S1470-2045(19)30328-6. Epub 2019 Jun 27.","Banerji U","Lancet Oncol","2019","2019/07/02","","","10.1016/S1470-2045(19)30328-6"
30987939,"Abiraterone acetate plus prednisone in patients with newly diagnosed high-risk metastatic castration-sensitive prostate cancer (LATITUDE): final overall survival analysis of a randomised, double-blind, phase 3 trial","Fizazi K, Tran N, Fein L, Matsubara N, Rodriguez-Antolin A, Alekseev BY, Özgüroğlu M, Ye D, Feyerabend S, Protheroe A, Sulur G, Luna Y, Li S, Mundle S, Chi KN.","Lancet On…		20(5):686-700. doi: 10.1016/S1470-2045(19)30082-8. Epub 2019 Apr 12.","Fizazi K","Lancet Oncol","2019","2019/04/17","","","10.1016/S1470-2045(19)30082-8"
30799257,"Darolutamide for non-metastatic, castration-resistant prostate cancer","Burki T.","Lancet Oncol. 2019 Mar		20(3):e139. doi: 10.1016/S1470-2045(19)30102-0. Epub 2019 Feb 21.","Burki T","Lancet Oncol","2019","2019/02/26","","","10.1016/S1470-2045(19)30102-0"
30770294,"Patient-reported outcomes following enzalutamide or placebo in men with non-metastatic, castration-resistant prostate cancer (PROSPER): a multicentre, randomised, double-blind, phase 3 trial","Tombal B, Saad F, Penson D, Hussain M, Sternberg CN, Morlock R, Ramaswamy K, Ivanescu C, Attard G.","Lancet Oncol. 2019 Apr		20(4):556-569. doi: 10.1016/S1470-2045(18)30898-2. Epub 2019 Feb 12.","Tombal B","Lancet Oncol","2019","2019/02/17","","","10.1016/S1470-2045(18)30898-2"
30738780,"Addition of radium-223 to abiraterone acetate and prednisone or prednisolone in patients with castration-resistant prostate cancer and bone metastases (ERA 223): a randomised, double-blind, placebo-controlled, phase 3 trial","Smith M, Parker C, Saad F, Miller K, Tombal B, Ng QS, Boegemann M, Matveev V, Piulats JM, Zucca LE, Karyakin O, Kimura G, Matsubara N, Nahas WC, Nolè F, Rosenbaum …		20(3):408-419. doi: 10.1016/S1470-2045(18)30860-X. Epub 2019 Feb 6.","Smith M","Lancet Oncol","2019","2019/02/11","","","10.1016/S1470-2045(18)30860-X"
30579763,"Short-term androgen suppression and radiotherapy versus intermediate-term androgen suppression and radiotherapy, with or without zoledronic acid, in men with locally advanced prostate cancer (TROG 03.04 RADAR): 10-year results from a randomised, phase 3, factorial trial","Denham JW, Joseph D, Lamb DS, Spry NA, Duchesne G, Matthews J, Atkinson C, Tai KH, Christie D, Kenny L, Turner S, Go…		20(2):267-281. doi: 10.1016/S1470-2045(18)30757-5. Epub 2018 Dec 19.","Denham JW","Lancet Oncol","2019","2018/12/24","","","10.1016/S1470-2045(18)30757-5"
30316827,"Sequence of hormonal therapy and radiotherapy field size in unfavourable, localised prostate cancer (NRG/RTOG 9413): long-term results of a randomised, phase 3 trial","Roach M, Moughan J, Lawton CAF, Dicker AP, Zeitzer KL, Gore EM, Kwok Y, Seider MJ, Hsu IC, Hartford AC, Horwitz EM, Yamoah K, Jones CU, Michalski JM, Lee WR, Pisansky TM, Rabinovitch R, Rotman M, Pryzant RM, Kim HE, Thoma…		19(11):1504-1515. doi: 10.1016/S1470-2045(18)30528-X. Epub 2018 Oct 10.","Roach M","Lancet Oncol","2018","2018/10/15","PMC6540797","NIHMS1509595","10.1016/S1470-2045(18)30528-X"
30213449,"Effect of apalutamide on health-related quality of life in patients with non-metastatic castration-resistant prostate cancer: an analysis of the SPARTAN randomised, placebo-controlled, phase 3 trial","Saad F, Cella D, Basch E, Hadaschik BA, Mainwaring PN, Oudard S, Graff JN, McQuarrie K, Li S, Hudgens S, Lawson J, Lopez-Gitlitz A, Yu MK, Smith MR, Small EJ.","Lancet Oncol. 2018 Oct		19(10):1404-1416. doi: 10.1016/S1470-2045(18)30456-X. Epub 2018 Sep 10.","Saad F","Lancet Oncol","2018","2018/09/15","","","10.1016/S1470-2045(18)30456-X"
30017351,"Robot-assisted laparoscopic prostatectomy versus open radical retropubic prostatectomy: 24-month outcomes from a randomised controlled study","Coughlin GD, Yaxley JW, Chambers SK, Occhipinti S, Samaratunga H, Zajdlewicz L, Teloken P, Dunglison N, Williams S, Lavin MF, Gardiner RA.","Lancet Oncol. 2018 Aug		19(8):1051-1060. doi: 10.1016/S1470-2045(18)30357-7. Epub 2018 Jul 17.","Coughlin GD","Lancet Oncol","2018","2018/07/19","","","10.1016/S1470-2045(18)30357-7"
29880291,"Olaparib combined with abiraterone in patients with metastatic castration-resistant prostate cancer: a randomised, double-blind, placebo-controlled, phase 2 trial","Clarke N, Wiechno P, Alekseev B, Sala N, Jones R, Kocak I, Chiuri VE, Jassem J, Fléchon A, Redfern C, Goessl C, Burgents J, Kozarski R, Hodgson D, Learoyd M, Saad F.","Lancet Oncol. 2018 Jul		19(7):975-986. doi: 10.1016/S1470-2045(18)30365-6. Epub 2018 Jun 4.","Clarke N","Lancet Oncol","2018","2018/06/09","","","10.1016/S1470-2045(18)30365-6"
29752180,"[(177)Lu]-PSMA-617 radionuclide treatment in patients with metastatic castration-resistant prostate cancer (LuPSMA trial): a single-centre, single-arm, phase 2 study","Hofman MS, Violet J, Hicks RJ, Ferdinandus J, Thang SP, Akhurst T, Iravani A, Kong G, Ravi Kumar A, Murphy DG, Eu P, Jackson P, Scalzo M, Williams SG, Sandhu S.","Lancet Oncol. 2018 Jun		19(6):825-833. doi: 10.1016/S1470-2045(18)30198-0. Epub 2018 May 8.","Hofman MS","Lancet Oncol","2018","2018/05/13","","","10.1016/S1470-2045(18)30198-0"
29326030,"Patient-reported outcomes following abiraterone acetate plus prednisone added to androgen deprivation therapy in patients with newly diagnosed metastatic castration-naive prostate cancer (LATITUDE): an international, randomised phase 3 trial","Chi KN, Protheroe A, Rodríguez-Antolín A, Facchini G, Suttman H, Matsubara N, Ye Z, Keam B, Damião R, Li T, McQuarrie K, Jia B, De Porre P, Marti…		19(2):194-206. doi: 10.1016/S1470-2045(17)30911-7. Epub 2018 Jan 8.","Chi KN","Lancet Oncol","2018","2018/01/13","","","10.1016/S1470-2045(17)30911-7"
29248236,"Bipolar androgen therapy in men with metastatic castration-resistant prostate cancer after progression on enzalutamide: an open-label, phase 2, multicohort study","Teply BA, Wang H, Luber B, Sullivan R, Rifkind I, Bruns A, Spitz A, DeCarli M, Sinibaldi V, Pratz CF, Lu C, Silberstein JL, Luo J, Schweizer MT, Drake CG, Carducci MA, Paller CJ, Antonarakis ES, Eisenberger MA, Denmeade SR.",…		19(1):76-86. doi: 10.1016/S1470-2045(17)30906-3. Epub 2017 Dec 14.","Teply BA","Lancet Oncol","2018","2017/12/18","PMC5875180","NIHMS951528","10.1016/S1470-2045(17)30906-3"
29033099,"Custirsen (OGX-011) combined with cabazitaxel and prednisone versus cabazitaxel and prednisone alone in patients with metastatic castration-resistant prostate cancer previously treated with docetaxel (AFFINITY): a randomised, open-label, international, phase 3 trial","Beer TM, Hotte SJ, Saad F, Alekseev B, Matveev V, Fléchon A, Gravis G, Joly F, Chi KN, Malik Z, Blumenstein B, Stewart P…		18(11):1532-1542. doi: 10.1016/S1470-2045(17)30605-8. Epub 2017 Oct 9.","Beer TM","Lancet Oncol","2017","2017/10/17","","","10.1016/S1470-2045(17)30605-8"
28967485,"First-line pembrolizumab in cisplatin-ineligible patients with locally advanced and unresectable or metastatic urothelial cancer (KEYNOTE-052): a multicentre, single-arm, phase 2 study","Balar AV, Castellano D, O'Donnell PH, Grivas P, Vuky J, Powles T, Plimack ER, Hahn NM, de Wit R, Pang L, Savage MJ, Perini RF, Keefe SM, Bajorin D, Bellmunt J.","Lancet Oncol. 2017 Nov		18(11):1483-1492. doi: 10.1016/S1470-2045(17)30616-2. Epub 2017 Sep 26.","Balar AV","Lancet Oncol","2017","2017/10/03","","","10.1016/S1470-2045(17)30616-2"
28760403,"Health-related quality of life for immediate versus delayed androgen-deprivation therapy in patients with asymptomatic, non-curable prostate cancer (TROG 03.06 and VCOG PR 01-03 [TOAD]): a randomised, multicentre, non-blinded, phase 3 trial","Duchesne GM, Woo HH, King M, Bowe SJ, Stockler MR, Ames A, D'Este C, Frydenberg M, Loblaw A, Malone S, Millar J, Tai KH, Turner S.","Lancet Oncol.…		18(9):1192-1201. doi: 10.1016/S1470-2045(17)30426-6. Epub 2017 Jul 28.","Duchesne GM","Lancet Oncol","2017","2017/08/02","","","10.1016/S1470-2045(17)30426-6"
28283282,"Custirsen in combination with docetaxel and prednisone for patients with metastatic castration-resistant prostate cancer (SYNERGY trial): a phase 3, multicentre, open-label, randomised trial","Chi KN, Higano CS, Blumenstein B, Ferrero JM, Reeves J, Feyerabend S, Gravis G, Merseburger AS, Stenzl A, Bergman AM, Mukherjee SD, Zalewski P, Saad F, Jacobs C, Gleave M, de Bono JS.","Lancet Onc…		18(4):473-485. doi: 10.1016/S1470-2045(17)30168-7. Epub 2017 Mar 8.","Chi KN","Lancet Oncol","2017","2017/03/12","","","10.1016/S1470-2045(17)30168-7"
28081914,"Safety and activity of pembrolizumab in patients with locally advanced or metastatic urothelial cancer (KEYNOTE-012): a non-randomised, open-label, phase 1b study","Plimack ER, Bellmunt J, Gupta S, Berger R, Chow LQ, Juco J, Lunceford J, Saraf S, Perini RF, O'Donnell PH.","Lancet Oncol. 2017 Feb		18(2):212-220. doi: 10.1016/S1470-2045(17)30007-4. Epub 2017 Jan 10.","Plimack ER","Lancet Oncol","2017","2017/01/14","","","10.1016/S1470-2045(17)30007-4"
28007457,"Padeliporfin vascular-targeted photodynamic therapy versus active surveillance in men with low-risk prostate cancer (CLIN1001 PCM301): an open-label, phase 3, randomised controlled trial","Azzouzi AR, Vincendeau S, Barret E, Cicco A, Kleinclauss F, van der Poel HG, Stief CG, Rassweiler J, Salomon G, Solsona E, Alcaraz A, Tammela TT, Rosario DJ, Gomez-Veiga F, Ahlgren G, Benzaghou F, Gai…		PCM301 Study Group.","Lancet Oncol. 2017 Feb	18(2):181-191. doi: 10.1016/S1470-2045(16)30661-1. Epub 2016 Dec 20.","Azzouzi AR","Lancet Oncol","2017","2016/12/24","","","10.1016/S1470-2045(16)30661-1"
27864015,"Prediction of overall survival for patients with metastatic castration-resistant prostate cancer: development of a prognostic model through a crowdsourced challenge with open clinical trial data","Guinney J, Wang T, Laajala TD, Winner KK, Bare JC, Neto EC, Khan SA, Peddinti G, Airola A, Pahikkala T, Mirtti T, Yu T, Bot BM, Shen L, Abdallah K, Norman T, Friend S, Stolovitzky G, Soule H, …		Prostate Cancer Challenge DREAM Community.","Lancet Oncol. 2017 Jan	18(1):132-142. doi: 10.1016/S1470-2045(16)30560-5. Epub 2016 Nov 16.","Guinney J","Lancet Oncol","2017","2016/11/20","PMC5217180","NIHMS831722","10.1016/S1470-2045(16)30560-5"
27838224,"Inhibition of the hedgehog pathway in patients with basal-cell nevus syndrome: final results from the multicentre, randomised, double-blind, placebo-controlled, phase 2 trial","Tang JY, Ally MS, Chanana AM, Mackay-Wiggan JM, Aszterbaum M, Lindgren JA, Ulerio G, Rezaee MR, Gildengorin G, Marji J, Clark C, Bickers DR, Epstein EH Jr.","Lancet Oncol. 2016 Dec		17(12):1720-1731. doi: 10.1016/S1470-2045(16)30566-6. Epub 2016 Nov 10.","Tang JY","Lancet Oncol","2016","2016/11/14","","","10.1016/S1470-2045(16)30566-6"
27473888,"Radium-223 and concomitant therapies in patients with metastatic castration-resistant prostate cancer: an international, early access, open-label, single-arm phase 3b trial","Saad F, Carles J, Gillessen S, Heidenreich A, Heinrich D, Gratt J, Lévy J, Miller K, Nilsson S, Petrenciuc O, Tucci M, Wirth M, Federhofer J, O'Sullivan JM		Radium-223 International Early Access Program Investigators.","Lancet Oncol. 2016 Sep	17(9):1306-16. doi: 10.1016/S1470-2045(16)30173-5. Epub 2016 Jul 26.","Saad F","Lancet Oncol","2016","2016/07/31","","","10.1016/S1470-2045(16)30173-5"
27339116,"Hypofractionated versus conventionally fractionated radiotherapy for patients with localised prostate cancer (HYPRO): final efficacy results from a randomised, multicentre, open-label, phase 3 trial","Incrocci L, Wortel RC, Alemayehu WG, Aluwini S, Schimmel E, Krol S, van der Toorn PP, Jager H, Heemsbergen W, Heijmen B, Pos F.","Lancet Oncol. 2016 Aug		17(8):1061-1069. doi: 10.1016/S1470-2045(16)30070-5. Epub 2016 Jun 20.","Incrocci L","Lancet Oncol","2016","2016/06/25","","","10.1016/S1470-2045(16)30070-5"
27339115,"Conventional versus hypofractionated high-dose intensity-modulated radiotherapy for prostate cancer: 5-year outcomes of the randomised, non-inferiority, phase 3 CHHiP trial","Dearnaley D, Syndikus I, Mossop H, Khoo V, Birtle A, Bloomfield D, Graham J, Kirkbride P, Logue J, Malik Z, Money-Kyrle J, O'Sullivan JM, Panades M, Parker C, Patterson H, Scrase C, Staffurth J, Stockdale A, Tremle…		CHHiP Investigators.","Lancet Oncol. 2016 Aug	17(8):1047-1060. doi: 10.1016/S1470-2045(16)30102-4. Epub 2016 Jun 20.","Dearnaley D","Lancet Oncol","2016","2016/06/25","PMC4961874","","10.1016/S1470-2045(16)30102-4"
27155740,"Timing of androgen-deprivation therapy in patients with prostate cancer with a rising PSA (TROG 03.06 and VCOG PR 01-03 [TOAD]): a randomised, multicentre, non-blinded, phase 3 trial","Duchesne GM, Woo HH, Bassett JK, Bowe SJ, D'Este C, Frydenberg M, King M, Ledwich L, Loblaw A, Malone S, Millar J, Milne R, Smith RG, Spry N, Stockler M, Syme RA, Tai KH, Turner S.","Lancet Oncol. 2016 Jun		17(6):727-737. doi: 10.1016/S1470-2045(16)00107-8. Epub 2016 May 4.","Duchesne GM","Lancet Oncol","2016","2016/05/09","","","10.1016/S1470-2045(16)00107-8"
26968359,"Hypofractionated versus conventionally fractionated radiotherapy for patients with prostate cancer (HYPRO): late toxicity results from a randomised, non-inferiority, phase 3 trial","Aluwini S, Pos F, Schimmel E, Krol S, van der Toorn PP, de Jager H, Alemayehu WG, Heemsbergen W, Heijmen B, Incrocci L.","Lancet Oncol. 2016 Apr		17(4):464-474. doi: 10.1016/S1470-2045(15)00567-7. Epub 2016 Mar 9.","Aluwini S","Lancet Oncol","2016","2016/03/13","","","10.1016/S1470-2045(15)00567-7"
26774508,"Efficacy and safety of enzalutamide versus bicalutamide for patients with metastatic prostate cancer (TERRAIN): a randomised, double-blind, phase 2 study","Shore ND, Chowdhury S, Villers A, Klotz L, Siemens DR, Phung D, van Os S, Hasabou N, Wang F, Bhattacharya S, Heidenreich A.","Lancet Oncol. 2016 Feb		17(2):153-163. doi: 10.1016/S1470-2045(15)00518-5. Epub 2016 Jan 14.","Shore ND","Lancet Oncol","2016","2016/01/18","","","10.1016/S1470-2045(15)00518-5"
26522334,"Hypofractionated radiotherapy versus conventionally fractionated radiotherapy for patients with intermediate-risk localised prostate cancer: 2-year patient-reported outcomes of the randomised, non-inferiority, phase 3 CHHiP trial","Wilkins A, Mossop H, Syndikus I, Khoo V, Bloomfield D, Parker C, Logue J, Scrase C, Patterson H, Birtle A, Staffurth J, Malik Z, Panades M, Eswar C, Graham J…		16(16):1605-16. doi: 10.1016/S1470-2045(15)00280-6. Epub 2015 Oct 28.","Wilkins A","Lancet Oncol","2015","2015/11/03","PMC4664817","","10.1016/S1470-2045(15)00280-6"
26028518,"Androgen deprivation therapy plus docetaxel and estramustine versus androgen deprivation therapy alone for high-risk localised prostate cancer (GETUG 12): a phase 3 randomised controlled trial","Fizazi K, Faivre L, Lesaunier F, Delva R, Gravis G, Rolland F, Priou F, Ferrero JM, Houede N, Mourey L, Theodore C, Krakowski I, Berdah JF, Baciuchka M, Laguerre B, Fléchon A, Ravaud A, Cojean-Z…		16(7):787-94. doi: 10.1016/S1470-2045(15)00011-X. Epub 2015 May 28.","Fizazi K","Lancet Oncol","2015","2015/06/02","","","10.1016/S1470-2045(15)00011-X"
25888263,"Effect of enzalutamide on health-related quality of life, pain, and skeletal-related events in asymptomatic and minimally symptomatic, chemotherapy-naive patients with metastatic castration-resistant prostate cancer (PREVAIL): results from a randomised, phase 3 trial","Loriot Y, Miller K, Sternberg CN, Fizazi K, De Bono JS, Chowdhury S, Higano CS, Noonberg S, Holmstrom S, Mansbach H, Pe…		16(5):509-21. doi: 10.1016/S1470-2045(15)70113-0. Epub 2015 Apr 14.","Loriot Y","Lancet Oncol","2015","2015/04/19","","","10.1016/S1470-2045(15)70113-0"
25743937,"Docetaxel and prednisone with or without lenalidomide in chemotherapy-naive patients with metastatic castration-resistant prostate cancer (MAINSAIL): a randomised, double-blind, placebo-controlled phase 3 trial","Petrylak DP, Vogelzang NJ, Budnik N, Wiechno PJ, Sternberg CN, Doner K, Bellmunt J, Burke JM, de Olza MO, Choudhury A, Gschwend JE, Kopyltsov E, Flechon A, Van As N, Houede N, …		16(4):417-25. doi: 10.1016/S1470-2045(15)70025-2. Epub 2015 Mar 3.","Petrylak DP","Lancet Oncol","2015","2015/03/07","","","10.1016/S1470-2045(15)70025-2"
25702876,"High-dose radiotherapy with short-term or long-term androgen deprivation in localised prostate cancer (DART01/05 GICOR): a randomised, controlled, phase 3 trial","Zapatero A, Guerrero A, Maldonado X, Alvarez A, Gonzalez San Segundo C, Cabeza Rodríguez MA, Macias V, Pedro Olive A, Casas F, Boladeras A, de Vidales CM, Vazquez de la Torre ML, Villà S, Perez de la Haza A, Calvo FA.","Lancet…		16(3):320-7. doi: 10.1016/S1470-2045(15)70045-8. Epub 2015 Feb 19.","Zapatero A","Lancet Oncol","2015","2015/02/24","","","10.1016/S1470-2045(15)70045-8"
25701170,"Orteronel plus prednisone in patients with chemotherapy-naive metastatic castration-resistant prostate cancer (ELM-PC 4): a double-blind, multicentre, phase 3, randomised, placebo-controlled trial","Saad F, Fizazi K, Jinga V, Efstathiou E, Fong PC, Hart LL, Jones R, McDermott R, Wirth M, Suzuki K, MacLean DB, Wang L, Akaza H, Nelson J, Scher HI, Dreicer R, Webb IJ, de Wit R		ELM-PC 4 investigators.","Lancet Oncol. 2015 Mar	16(3):338-48. doi: 10.1016/S1470-2045(15)70027-6. Epub 2015 Feb 18.","Saad F","Lancet Oncol","2015","2015/02/22","","","10.1016/S1470-2045(15)70027-6"
25656287,"Hypofractionated versus conventionally fractionated radiotherapy for patients with prostate cancer (HYPRO): acute toxicity results from a randomised non-inferiority phase 3 trial","Aluwini S, Pos F, Schimmel E, van Lin E, Krol S, van der Toorn PP, de Jager H, Dirkx M, Alemayehu WG, Heijmen B, Incrocci L.","Lancet Oncol. 2015 Mar		16(3):274-83. doi: 10.1016/S1470-2045(14)70482-6. Epub 2015 Feb 3.","Aluwini S","Lancet Oncol","2015","2015/02/07","","","10.1016/S1470-2045(14)70482-6"
25601341,"Abiraterone acetate plus prednisone versus placebo plus prednisone in chemotherapy-naive men with metastatic castration-resistant prostate cancer (COU-AA-302): final overall survival analysis of a randomised, double-blind, placebo-controlled phase 3 study","Ryan CJ, Smith MR, Fizazi K, Saad F, Mulders PF, Sternberg CN, Miller K, Logothetis CJ, Shore ND, Small EJ, Carles J, Flaig TW, Tap…		COU-AA-302 Investigators.","Lancet Oncol. 2015 Feb	16(2):152-60. doi: 10.1016/S1470-2045(14)71205-7. Epub 2015 Jan 16.","Ryan CJ","Lancet Oncol","2015","2015/01/21","","","10.1016/S1470-2045(14)71205-7"
25498218,"Immediate versus deferred chemotherapy after radical cystectomy in patients with pT3-pT4 or N+ M0 urothelial carcinoma of the bladder (EORTC 30994): an intergroup, open-label, randomised phase 3 trial","Sternberg CN, Skoneczna I, Kerst JM, Albers P, Fossa SD, Agerbaek M, Dumez H, de Santis M, Théodore C, Leahy MG, Chester JD, Verbaeys A, Daugaard G, Wood L, Witjes JA, de Wit R, Geoffroi…		European Organisation for Research and Treatment of Cancer Genito-Urinary Cancers Group	Groupe d'Etude des Tumeurs Urogénitales	National Cancer Research Institute Bladder Cancer Study Group	National Cancer Institute of Canada Clinical Trials Group	German Association of Urologic Oncology.","Lancet Oncol. 2015 Jan	16(1):76-86. doi: 10.1016/S1470-2045(14)71160-X. Epub 2014 Dec 11.","Sternberg CN","Lancet Oncol","2015","2014/12/16","","","10.1016/S1470-2045(14)71160-X"
25439694,"Efficacy and safety of radium-223 dichloride in patients with castration-resistant prostate cancer and symptomatic bone metastases, with or without previous docetaxel use: a prespecified subgroup analysis from the randomised, double-blind, phase 3 ALSYMPCA trial","Hoskin P, Sartor O, O'Sullivan JM, Johannessen DC, Helle SI, Logue J, Bottomley D, Nilsson S, Vogelzang NJ, Fang F, Wahba M,…		15(12):1397-406. doi: 10.1016/S1470-2045(14)70474-7. Epub 2014 Oct 17.","Hoskin P","Lancet Oncol","2014","2014/12/03","","","10.1016/S1470-2045(14)70474-7"
25328952,"PSA testing beneficial for prostate cancer","Bagcchi S.","Lancet Oncol. 2014 Sep		15(10):e424. doi: 10.1016/s1470-2045(14)70385-7.","Bagcchi S","Lancet Oncol","2014","2014/10/21","","","10.1016/s1470-2045(14)70385-7"
25242048,"Abiraterone acetate for patients with metastatic castration-resistant prostate cancer progressing after chemotherapy: final analysis of a multicentre, open-label, early-access protocol trial","Sternberg CN, Castellano D, Daugaard G, Géczi L, Hotte SJ, Mainwaring PN, Saad F, Souza C, Tay MH, Garrido JM, Galli L, Londhe A, De Porre P, Goon B, Lee E, McGowan T, Naini V, Todd MB, Molina A, …		Abiraterone Global EAP Investigators.","Lancet Oncol. 2014 Oct	15(11):1263-8. doi: 10.1016/S1470-2045(14)70417-6. Epub 2014 Sep 18.","Sternberg CN","Lancet Oncol","2014","2014/09/23","","","10.1016/S1470-2045(14)70417-6"
25163905,"Active monitoring, radical prostatectomy, or radiotherapy for localised prostate cancer: study design and diagnostic and baseline results of the ProtecT randomised phase 3 trial","Lane JA, Donovan JL, Davis M, Walsh E, Dedman D, Down L, Turner EL, Mason MD, Metcalfe C, Peters TJ, Martin RM, Neal DE, Hamdy FC		ProtecT study group.","Lancet Oncol. 2014 Sep	15(10):1109-18. doi: 10.1016/S1470-2045(14)70361-4. Epub 2014 Aug 19.","Lane JA","Lancet Oncol","2014","2014/08/29","","","10.1016/S1470-2045(14)70361-4"
25130995,"Short-term androgen suppression and radiotherapy versus intermediate-term androgen suppression and radiotherapy, with or without zoledronic acid, in men with locally advanced prostate cancer (TROG 03.04 RADAR): an open-label, randomised, phase 3 factorial trial","Denham JW, Joseph D, Lamb DS, Spry NA, Duchesne G, Matthews J, Atkinson C, Tai KH, Christie D, Kenny L, Turner S, Gogna NK, D…		15(10):1076-89. doi: 10.1016/S1470-2045(14)70328-6. Epub 2014 Aug 14.","Denham JW","Lancet Oncol","2014","2014/08/19","","","10.1016/S1470-2045(14)70328-6"
25104109,"Effect of enzalutamide on time to first skeletal-related event, pain, and quality of life in men with castration-resistant prostate cancer: results from the randomised, phase 3 AFFIRM trial","Fizazi K, Scher HI, Miller K, Basch E, Sternberg CN, Cella D, Forer D, Hirmand M, de Bono JS.","Lancet Oncol. 2014 Sep		15(10):1147-56. doi: 10.1016/S1470-2045(14)70303-1. Epub 2014 Aug 4.","Fizazi K","Lancet Oncol","2014","2014/08/09","","","10.1016/S1470-2045(14)70303-1"
24974051,"Activity and safety of ODM-201 in patients with progressive metastatic castration-resistant prostate cancer (ARADES): an open-label phase 1 dose-escalation and randomised phase 2 dose expansion trial","Fizazi K, Massard C, Bono P, Jones R, Kataja V, James N, Garcia JA, Protheroe A, Tammela TL, Elliott T, Mattila L, Aspegren J, Vuorela A, Langmuir P, Mustonen M		ARADES study group.","Lancet Oncol. 2014 Aug	15(9):975-85. doi: 10.1016/S1470-2045(14)70240-2. Epub 2014 Jun 25.","Fizazi K","Lancet Oncol","2014","2014/06/30","","","10.1016/S1470-2045(14)70240-2"
24836273,"Effect of radium-223 dichloride on symptomatic skeletal events in patients with castration-resistant prostate cancer and bone metastases: results from a phase 3, double-blind, randomised trial","Sartor O, Coleman R, Nilsson S, Heinrich D, Helle SI, O'Sullivan JM, Fosså SD, Chodacki A, Wiechno P, Logue J, Widmark A, Johannessen DC, Hoskin P, James ND, Solberg A, Syndikus I, Vogelzang NJ,…		15(7):738-46. doi: 10.1016/S1470-2045(14)70183-4. Epub 2014 May 13.","Sartor O","Lancet Oncol","2014","2014/05/20","","","10.1016/S1470-2045(14)70183-4"
24831977,"Ipilimumab versus placebo after radiotherapy in patients with metastatic castration-resistant prostate cancer that had progressed after docetaxel chemotherapy (CA184-043): a multicentre, randomised, double-blind, phase 3 trial","Kwon ED, Drake CG, Scher HI, Fizazi K, Bossi A, van den Eertwegh AJ, Krainer M, Houede N, Santos R, Mahammedi H, Ng S, Maio M, Franke FA, Sundar S, Agarwal N, B…		CA184-043 Investigators.","Lancet Oncol. 2014 Jun	15(7):700-12. doi: 10.1016/S1470-2045(14)70189-5. Epub 2014 May 13.","Kwon ED","Lancet Oncol","2014","2014/05/17","PMC4418935","NIHMS677780","10.1016/S1470-2045(14)70189-5"
24739897,"Enzalutamide monotherapy in hormone-naive prostate cancer: primary analysis of an open-label, single-arm, phase 2 study","Tombal B, Borre M, Rathenborg P, Werbrouck P, Van Poppel H, Heidenreich A, Iversen P, Braeckman J, Heracek J, Baskin-Bey E, Ouatas T, Perabo F, Phung D, Hirmand M, Smith MR.","Lancet Oncol. 2014 May		15(6):592-600. doi: 10.1016/S1470-2045(14)70129-9. Epub 2014 Apr 14.","Tombal B","Lancet Oncol","2014","2014/04/18","","","10.1016/S1470-2045(14)70129-9"
24581940,"Escalated-dose versus control-dose conformal radiotherapy for prostate cancer: long-term results from the MRC RT01 randomised controlled trial","Dearnaley DP, Jovic G, Syndikus I, Khoo V, Cowan RA, Graham JD, Aird EG, Bottomley D, Huddart RA, Jose CC, Matthews JH, Millar JL, Murphy C, Russell JM, Scrase CD, Parmar MK, Sydes MR.","Lancet Oncol. 2014 Apr		15(4):464-73. doi: 10.1016/S1470-2045(14)70040-3. Epub 2014 Feb 26.","Dearnaley DP","Lancet Oncol","2014","2014/03/04","","","10.1016/S1470-2045(14)70040-3"
24211163,"Docetaxel and dasatinib or placebo in men with metastatic castration-resistant prostate cancer (READY): a randomised, double-blind phase 3 trial","Araujo JC, Trudel GC, Saad F, Armstrong AJ, Yu EY, Bellmunt J, Wilding G, McCaffrey J, Serrano SV, Matveev VB, Efstathiou E, Oudard S, Morris MJ, Sizer B, Goebell PJ, Heidenreich A, de Bono JS, Begbie S, Hong JH, Richardet E, Gallardo E, Pali…		14(13):1307-16. doi: 10.1016/S1470-2045(13)70479-0. Epub 2013 Nov 8.","Araujo JC","Lancet Oncol","2013","2013/11/12","PMC5478530","NIHMS860970","10.1016/S1470-2045(13)70479-0"
24075621,"Abiraterone acetate plus prednisone versus prednisone alone in chemotherapy-naive men with metastatic castration-resistant prostate cancer: patient-reported outcome results of a randomised phase 3 trial","Basch E, Autio K, Ryan CJ, Mulders P, Shore N, Kheoh T, Fizazi K, Logothetis CJ, Rathkopf D, Smith MR, Mainwaring PN, Hao Y, Griffin T, Li S, Meyers ML, Molina A, Cleeland C.","Lancet …		14(12):1193-9. doi: 10.1016/S1470-2045(13)70424-8. Epub 2013 Sep 25.","Basch E","Lancet Oncol","2013","2013/10/01","","","10.1016/S1470-2045(13)70424-8"
23871417,"Docetaxel and atrasentan versus docetaxel and placebo for men with advanced castration-resistant prostate cancer (SWOG S0421): a randomised phase 3 trial","Quinn DI, Tangen CM, Hussain M, Lara PN Jr, Goldkorn A, Moinpour CM, Garzotto MG, Mack PC, Carducci MA, Monk JP, Twardowski PW, Van Veldhuizen PJ, Agarwal N, Higano CS, Vogelzang NJ, Thompson IM Jr.","Lancet Oncol. 2013 Aug		14(9):893-900. doi: 10.1016/S1470-2045(13)70294-8. Epub 2013 Jul 17.","Quinn DI","Lancet Oncol","2013","2013/07/23","PMC4277263","NIHMS573858","10.1016/S1470-2045(13)70294-8"
23823157,"Transurethral surgery and twice-daily radiation plus paclitaxel-cisplatin or fluorouracil-cisplatin with selective bladder preservation and adjuvant chemotherapy for patients with muscle invasive bladder cancer (RTOG 0233): a randomised multicentre phase 2 trial","Mitin T, Hunt D, Shipley WU, Kaufman DS, Uzzo R, Wu CL, Buyyounouski MK, Sandler H, Zietman AL.","Lancet Oncol. 2013 Aug		14(9):863-72. doi: 10.1016/S1470-2045(13)70255-9. Epub 2013 Jul 1.","Mitin T","Lancet Oncol","2013","2013/07/05","PMC3955198","NIHMS513494","10.1016/S1470-2045(13)70255-9"
23810788,"The poly(ADP-ribose) polymerase inhibitor niraparib (MK4827) in BRCA mutation carriers and patients with sporadic cancer: a phase 1 dose-escalation trial","Sandhu SK, Schelman WR, Wilding G, Moreno V, Baird RD, Miranda S, Hylands L, Riisnaes R, Forster M, Omlin A, Kreischer N, Thway K, Gevensleben H, Sun L, Loughney J, Chatterjee M, Toniatti C, Carpenter CL, Iannone R, Kaye SB, de Bono …		14(9):882-92. doi: 10.1016/S1470-2045(13)70240-7. Epub 2013 Jun 28.","Sandhu SK","Lancet Oncol","2013","2013/07/02","","","10.1016/S1470-2045(13)70240-7"
23742877,"Aflibercept versus placebo in combination with docetaxel and prednisone for treatment of men with metastatic castration-resistant prostate cancer (VENICE): a phase 3, double-blind randomised trial","Tannock IF, Fizazi K, Ivanov S, Karlsson CT, Fléchon A, Skoneczna I, Orlandi F, Gravis G, Matveev V, Bavbek S, Gil T, Viana L, Arén O, Karyakin O, Elliott T, Birtle A, Magherini E, Hattevill…		VENICE investigators.","Lancet Oncol. 2013 Jul	14(8):760-8. doi: 10.1016/S1470-2045(13)70184-0. Epub 2013 Jun 4.","Tannock IF","Lancet Oncol","2013","2013/06/08","","","10.1016/S1470-2045(13)70184-0"
23706985,"Nanoparticle albumin-bound paclitaxel for second-line treatment of metastatic urothelial carcinoma: a single group, multicentre, phase 2 study","Ko YJ, Canil CM, Mukherjee SD, Winquist E, Elser C, Eisen A, Reaume MN, Zhang L, Sridhar SS.","Lancet Oncol. 2013 Jul		14(8):769-76. doi: 10.1016/S1470-2045(13)70162-1. Epub 2013 May 22.","Ko YJ","Lancet Oncol","2013","2013/05/28","","","10.1016/S1470-2045(13)70162-1"
23465742,"Cardiovascular outcomes in patients with locally advanced and metastatic prostate cancer treated with luteinising-hormone-releasing-hormone agonists or transdermal oestrogen: the randomised, phase 2 MRC PATCH trial (PR09)","Langley RE, Cafferty FH, Alhasso AA, Rosen SD, Sundaram SK, Freeman SC, Pollock P, Jinks RC, Godsland IF, Kockelbergh R, Clarke NW, Kynaston HG, Parmar MK, Abel PD."…		14(4):306-16. doi: 10.1016/S1470-2045(13)70025-1. Epub 2013 Mar 4.","Langley RE","Lancet Oncol","2013","2013/03/08","PMC3620898","","10.1016/S1470-2045(13)70025-1"
23306100,"Androgen-deprivation therapy alone or with docetaxel in non-castrate metastatic prostate cancer (GETUG-AFU 15): a randomised, open-label, phase 3 trial","Gravis G, Fizazi K, Joly F, Oudard S, Priou F, Esterni B, Latorzeff I, Delva R, Krakowski I, Laguerre B, Rolland F, Théodore C, Deplanque G, Ferrero JM, Pouessel D, Mourey L, Beuzeboc P, Zanetta S, Habibian M, Berdah JF, Dauba J, Baciu…		14(2):149-58. doi: 10.1016/S1470-2045(12)70560-0. Epub 2013 Jan 8.","Gravis G","Lancet Oncol","2013","2013/01/12","","","10.1016/S1470-2045(12)70560-0"
23294853,"2-Weekly versus 3-weekly docetaxel to treat castration-resistant advanced prostate cancer: a randomised, phase 3 trial","Kellokumpu-Lehtinen PL, Harmenberg U, Joensuu T, McDermott R, Hervonen P, Ginman C, Luukkaa M, Nyandoto P, Hemminki A, Nilsson S, McCaffrey J, Asola R, Turpeenniemi-Hujanen T, Laestadius F, Tasmuth T, Sandberg K, Keane M, Lehtinen I, Luukkaala T, Joensuu H		PROSTY study group.","Lancet Oncol. 2013 Feb	14(2):117-24. doi: 10.1016/S1470-2045(12)70537-5. Epub 2013 Jan 4.","Kellokumpu-Lehtinen PL","Lancet Oncol","2013","2013/01/09","","","10.1016/S1470-2045(12)70537-5"
23151431,"Quality of life in men with locally advanced prostate cancer treated with leuprorelin and radiotherapy with or without zoledronic acid (TROG 03.04 RADAR): secondary endpoints from a randomised phase 3 factorial trial","Denham JW, Wilcox C, Joseph D, Spry NA, Lamb DS, Tai KH, Matthews J, Atkinson C, Turner S, Christie D, Gogna NK, Kenny L, Duchesne G, Delahunt B, McElduff P.","Lancet Onc…		13(12):1260-70. doi: 10.1016/S1470-2045(12)70423-0. Epub 2012 Nov 12.","Denham JW","Lancet Oncol","2012","2012/11/16","","","10.1016/S1470-2045(12)70423-0"
23142059,"Effect of abiraterone acetate and prednisone compared with placebo and prednisone on pain control and skeletal-related events in patients with metastatic castration-resistant prostate cancer: exploratory analysis of data from the COU-AA-301 randomised trial","Logothetis CJ, Basch E, Molina A, Fizazi K, North SA, Chi KN, Jones RJ, Goodman OB, Mainwaring PN, Sternberg CN, Efstathiou E, Ga…		13(12):1210-7. doi: 10.1016/S1470-2045(12)70473-4. Epub 2012 Nov 9.","Logothetis CJ","Lancet Oncol","2012","2012/11/13","","","10.1016/S1470-2045(12)70473-4"
22995653,"Abiraterone acetate for treatment of metastatic castration-resistant prostate cancer: final overall survival analysis of the COU-AA-301 randomised, double-blind, placebo-controlled phase 3 study","Fizazi K, Scher HI, Molina A, Logothetis CJ, Chi KN, Jones RJ, Staffurth JN, North S, Vogelzang NJ, Saad F, Mainwaring P, Harland S, Goodman OB Jr, Sternberg CN, Li JH, Kheoh T, Haqq CM, de Bo…		COU-AA-301 Investigators.","Lancet Oncol. 2012 Oct	13(10):983-92. doi: 10.1016/S1470-2045(12)70379-0. Epub 2012 Sep 18.","Fizazi K","Lancet Oncol","2012","2012/09/22","","","10.1016/S1470-2045(12)70379-0"
22819172,"Pazopanib in advanced and platinum-resistant urothelial cancer: an open-label, single group, phase 2 trial","Necchi A, Mariani L, Zaffaroni N, Schwartz LH, Giannatempo P, Crippa F, Morosi C, Lanocita R, Sava T, Ortega C, Messina C, Sacco C, Pennati M, Daidone MG, Nicolai N, De Braud F, Gianni AM, Salvioni R.","Lancet Oncol. 2012 Aug		13(8):810-6. doi: 10.1016/S1470-2045(12)70294-2. Epub 2012 Jul 20.","Necchi A","Lancet Oncol","2012","2012/07/24","","","10.1016/S1470-2045(12)70294-2"
22512844,"Focal therapy for localised unifocal and multifocal prostate cancer: a prospective development study","Ahmed HU, Hindley RG, Dickinson L, Freeman A, Kirkham AP, Sahu M, Scott R, Allen C, Van der Meulen J, Emberton M.","Lancet Oncol. 2012 Jun		13(6):622-32. doi: 10.1016/S1470-2045(12)70121-3. Epub 2012 Apr 17.","Ahmed HU","Lancet Oncol","2012","2012/04/20","PMC3366323","","10.1016/S1470-2045(12)70121-3"
22452894,"Celecoxib plus hormone therapy versus hormone therapy alone for hormone-sensitive prostate cancer: first results from the STAMPEDE multiarm, multistage, randomised controlled trial","James ND, Sydes MR, Mason MD, Clarke NW, Anderson J, Dearnaley DP, Dwyer J, Jovic G, Ritchie AW, Russell JM, Sanders K, Thalmann GN, Bertelli G, Birtle AJ, O'Sullivan JM, Protheroe A, Sheehan D, Srihari N, …		STAMPEDE investigators.","Lancet Oncol. 2012 May	13(5):549-58. doi: 10.1016/S1470-2045(12)70088-8. Epub 2012 Mar 26.","James ND","Lancet Oncol","2012","2012/03/29","PMC3398767","","10.1016/S1470-2045(12)70088-8"
22326924,"Ipilimumab and a poxviral vaccine targeting prostate-specific antigen in metastatic castration-resistant prostate cancer: a phase 1 dose-escalation trial","Madan RA, Mohebtash M, Arlen PM, Vergati M, Rauckhorst M, Steinberg SM, Tsang KY, Poole DJ, Parnes HL, Wright JJ, Dahut WL, Schlom J, Gulley JL.","Lancet Oncol. 2012 May		13(5):501-8. doi: 10.1016/S1470-2045(12)70006-2. Epub 2012 Feb 10.","Madan RA","Lancet Oncol","2012","2012/02/14","PMC6359905","NIHMS1008258","10.1016/S1470-2045(12)70006-2"
22169269,"Conventional versus hypofractionated high-dose intensity-modulated radiotherapy for prostate cancer: preliminary safety results from the CHHiP randomised controlled trial","Dearnaley D, Syndikus I, Sumo G, Bidmead M, Bloomfield D, Clark C, Gao A, Hassan S, Horwich A, Huddart R, Khoo V, Kirkbride P, Mayles H, Mayles P, Naismith O, Parker C, Patterson H, Russell M, Scrase C, South C, Staf…		13(1):43-54. doi: 10.1016/S1470-2045(11)70293-5. Epub 2011 Dec 12.","Dearnaley D","Lancet Oncol","2012","2011/12/16","","","10.1016/S1470-2045(11)70293-5"
22169268,"Independent validation of genes and polymorphisms reported to be associated with radiation toxicity: a prospective analysis study","Barnett GC, Coles CE, Elliott RM, Baynes C, Luccarini C, Conroy D, Wilkinson JS, Tyrer J, Misra V, Platte R, Gulliford SL, Sydes MR, Hall E, Bentzen SM, Dearnaley DP, Burnet NG, Pharoah PD, Dunning AM, West CM.","Lancet Oncol. 2012 Jan		13(1):65-77. doi: 10.1016/S1470-2045(11)70302-3. Epub 2011 Dec 12.","Barnett GC","Lancet Oncol","2012","2011/12/16","","","10.1016/S1470-2045(11)70302-3"
21831711,"Electromotive instillation of mitomycin immediately before transurethral resection for patients with primary urothelial non-muscle invasive bladder cancer: a randomised controlled trial","Di Stasi SM, Valenti M, Verri C, Liberati E, Giurioli A, Leprini G, Masedu F, Ricci AR, Micali F, Vespasiani G.","Lancet Oncol. 2011 Sep		12(9):871-9. doi: 10.1016/S1470-2045(11)70190-5. Epub 2011 Aug 8.","Di Stasi SM","Lancet Oncol","2011","2011/08/12","","","10.1016/S1470-2045(11)70190-5"
21821474,"Long-term quality-of-life outcomes after radical prostatectomy or watchful waiting: the Scandinavian Prostate Cancer Group-4 randomised trial","Johansson E, Steineck G, Holmberg L, Johansson JE, Nyberg T, Ruutu M, Bill-Axelson A		SPCG-4 Investigators.","Lancet Oncol. 2011 Sep	12(9):891-9. doi: 10.1016/S1470-2045(11)70162-0. Epub 2011 Aug 5.","Johansson E","Lancet Oncol","2011","2011/08/09","","","10.1016/S1470-2045(11)70162-0"
21440505,"Short-term neoadjuvant androgen deprivation and radiotherapy for locally advanced prostate cancer: 10-year data from the TROG 96.01 randomised trial","Denham JW, Steigler A, Lamb DS, Joseph D, Turner S, Matthews J, Atkinson C, North J, Christie D, Spry NA, Tai KH, Wynne C, D'Este C.","Lancet Oncol. 2011 May		12(5):451-9. doi: 10.1016/S1470-2045(11)70063-8.","Denham JW","Lancet Oncol","2011","2011/03/29","","","10.1016/S1470-2045(11)70063-8"
20933466,"External irradiation with or without long-term androgen suppression for prostate cancer with high metastatic risk: 10-year results of an EORTC randomised study","Bolla M, Van Tienhoven G, Warde P, Dubois JB, Mirimanoff RO, Storme G, Bernier J, Kuten A, Sternberg C, Billiet I, Torecilla JL, Pfeffer R, Cutajar CL, Van der Kwast T, Collette L.","Lancet Oncol. 2010 Nov		11(11):1066-73. doi: 10.1016/S1470-2045(10)70223-0. Epub 2010 Oct 7.","Bolla M","Lancet Oncol","2010","2010/10/12","","","10.1016/S1470-2045(10)70223-0"
20598634,"Mortality results from the Göteborg randomised population-based prostate-cancer screening trial","Hugosson J, Carlsson S, Aus G, Bergdahl S, Khatami A, Lodding P, Pihl CG, Stranne J, Holmberg E, Lilja H.","Lancet Oncol. 2010 Aug		11(8):725-32. doi: 10.1016/S1470-2045(10)70146-7. Epub 2010 Jul 2.","Hugosson J","Lancet Oncol","2010","2010/07/06","PMC4089887","NIHMS513678","10.1016/S1470-2045(10)70146-7"
19963436,"Efficacy of venlafaxine, medroxyprogesterone acetate, and cyproterone acetate for the treatment of vasomotor hot flushes in men taking gonadotropin-releasing hormone analogues for prostate cancer: a double-blind, randomised trial","Irani J, Salomon L, Oba R, Bouchard P, Mottet N.","Lancet Oncol. 2010 Feb		11(2):147-54. doi: 10.1016/S1470-2045(09)70338-9. Epub 2009 Dec 4.","Irani J","Lancet Oncol","2010","2009/12/08","","","10.1016/S1470-2045(09)70338-9"
35569466,"The addition of androgen deprivation therapy and pelvic lymph node treatment to prostate bed salvage radiotherapy (NRG Oncology/RTOG 0534 SPPORT): an international, multicentre, randomised phase 3 trial","Pollack A, Karrison TG, Balogh AG, Gomella LG, Low DA, Bruner DW, Wefel JS, Martin AG, Michalski JM, Angyalfi SJ, Lukka H, Faria SL, Rodrigues GB, Beauchemin MC, Lee RJ, Seaward SA, Al…		399(10338):1886-1901. doi: 10.1016/S0140-6736(21)01790-6.","Pollack A","Lancet","2022","2022/05/15","","","10.1016/S0140-6736(21)01790-6"
35405085,"Abiraterone plus prednisone added to androgen deprivation therapy and docetaxel in de novo metastatic castration-sensitive prostate cancer (PEACE-1): a multicentre, open-label, randomised, phase 3 study with a 2 × 2 factorial design","Fizazi K, Foulon S, Carles J, Roubaud G, McDermott R, Fléchon A, Tombal B, Supiot S, Berthold D, Ronchin P, Kacso G, Gravis G, Calabro F, Berdah JF, Hasbi…		PEACE-1 investigators.","Lancet. 2022 Apr 30	399(10336):1695-1707. doi: 10.1016/S0140-6736(22)00367-1. Epub 2022 Apr 8.","Fizazi K","Lancet","2022","2022/04/11","","","10.1016/S0140-6736(22)00367-1"
34246347,"Ipatasertib plus abiraterone and prednisolone in metastatic castration-resistant prostate cancer (IPATential150): a multicentre, randomised, double-blind, phase 3 trial","Sweeney C, Bracarda S, Sternberg CN, Chi KN, Olmos D, Sandhu S, Massard C, Matsubara N, Alekseev B, Parnis F, Atduev V, Buchschacher GL Jr, Gafanov R, Corrales L, Borre M, Stroyakovskiy D, Alves GV, Bournakis E, Puente…		398(10295):131-142. doi: 10.1016/S0140-6736(21)00580-8.","Sweeney C","Lancet","2021","2021/07/11","","","10.1016/S0140-6736(21)00580-8"
33971152,"(18)F-fluciclovine-PET/CT imaging versus conventional imaging alone to guide postprostatectomy salvage radiotherapy for prostate cancer (EMPIRE-1): a single centre, open-label, phase 2/3 randomised controlled trial","Jani AB, Schreibmann E, Goyal S, Halkar R, Hershatter B, Rossi PJ, Shelton JW, Patel PR, Xu KM, Goodman M, Master VA, Joshi SS, Kucuk O, Carthon BC, Bilen MA, Abiodun-Ojo O…		397(10288):1895-1904. doi: 10.1016/S0140-6736(21)00581-X. Epub 2021 May 7.","Jani AB","Lancet","2021","2021/05/10","PMC8279109","NIHMS1704939","10.1016/S0140-6736(21)00581-X"
33581820,"Transdermal oestradiol for androgen suppression in prostate cancer: long-term cardiovascular outcomes from the randomised Prostate Adenocarcinoma Transcutaneous Hormone (PATCH) trial programme","Langley RE, Gilbert DC, Duong T, Clarke NW, Nankivell M, Rosen SD, Mangar S, Macnair A, Sundaram SK, Laniado ME, Dixit S, Madaan S, Manetta C, Pope A, Scrase CD, Mckay S, Muazzam IA, Collins GN,…		397(10274):581-591. doi: 10.1016/S0140-6736(21)00100-8.","Langley RE","Lancet","2021","2021/02/14","","","10.1016/S0140-6736(21)00100-8"
33581798,"[(177)Lu]Lu-PSMA-617 versus cabazitaxel in patients with metastatic castration-resistant prostate cancer (TheraP): a randomised, open-label, phase 2 trial","Hofman MS, Emmett L, Sandhu S, Iravani A, Joshua AM, Goh JC, Pattison DA, Tan TH, Kirkwood ID, Ng S, Francis RJ, Gedye C, Rutherford NK, Weickhardt A, Scott AM, Lee ST, Kwan EM, Azad AA, Ramdave S, Redfern AD, Macdonald W, Guminski …		TheraP Trial Investigators and the Australian and New Zealand Urogenital and Prostate Cancer Trials Group.","Lancet. 2021 Feb 27	397(10276):797-804. doi: 10.1016/S0140-6736(21)00237-3. Epub 2021 Feb 11.","Hofman MS","Lancet","2021","2021/02/14","","","10.1016/S0140-6736(21)00237-3"
33002429,"Timing of radiotherapy after radical prostatectomy (RADICALS-RT): a randomised, controlled phase 3 trial","Parker CC, Clarke NW, Cook AD, Kynaston HG, Petersen PM, Catton C, Cross W, Logue J, Parulekar W, Payne H, Persad R, Pickering H, Saad F, Anderson J, Bahl A, Bottomley D, Brasso K, Chahal R, Cooke PW, Eddy B, Gibbs S, Goh C, Gujral S, Heath C, Henderson A, Jaganathan R, Jakobsen H,…		396(10260):1413-1421. doi: 10.1016/S0140-6736(20)31553-1. Epub 2020 Sep 28.","Parker CC","Lancet","2020","2020/10/01","","","10.1016/S0140-6736(20)31553-1"
32416780,"Atezolizumab with or without chemotherapy in metastatic urothelial cancer (IMvigor130): a multicentre, randomised, placebo-controlled phase 3 trial","Galsky MD, Arija JÁA, Bamias A, Davis ID, De Santis M, Kikuchi E, Garcia-Del-Muro X, De Giorgi U, Mencinger M, Izumi K, Panni S, Gumus M, Özgüroğlu M, Kalebasty AR, Park SH, Alekseev B, Schutz FA, Li JR, Ye D, Vogelzang NJ, Bernhard S, Tay…		IMvigor130 Study Group.","Lancet. 2020 May 16	395(10236):1547-1557. doi: 10.1016/S0140-6736(20)30230-0.","Galsky MD","Lancet","2020","2020/05/18","","","10.1016/S0140-6736(20)30230-0"
32209449,"Prostate-specific membrane antigen PET-CT in patients with high-risk prostate cancer before curative-intent surgery or radiotherapy (proPSMA): a prospective, randomised, multicentre study","Hofman MS, Lawrentschuk N, Francis RJ, Tang C, Vela I, Thomas P, Rutherford N, Martin JM, Frydenberg M, Shakher R, Wong LM, Taubman K, Ting Lee S, Hsiao E, Roach P, Nottage M, Kirkwood I, Hayne D, Li…		proPSMA Study Group Collaborators.","Lancet. 2020 Apr 11	395(10231):1208-1216. doi: 10.1016/S0140-6736(20)30314-7. Epub 2020 Mar 22.","Hofman MS","Lancet","2020","2020/03/27","","","10.1016/S0140-6736(20)30314-7"
32145825,"Adjuvant chemotherapy in upper tract urothelial carcinoma (the POUT trial): a phase 3, open-label, randomised controlled trial","Birtle A, Johnson M, Chester J, Jones R, Dolling D, Bryan RT, Harris C, Winterbottom A, Blacker A, Catto JWF, Chakraborti P, Donovan JL, Elliott PA, French A, Jagdev S, Jenkins B, Keeley FX Jr, Kockelbergh R, Powles T, Wagstaff J, Wilson C, Todd R, Lewis R, Ha…		395(10232):1268-1277. doi: 10.1016/S0140-6736(20)30415-3. Epub 2020 Mar 5.","Birtle A","Lancet","2020","2020/03/09","PMC7181180","","10.1016/S0140-6736(20)30415-3"
31227373,"Ultra-hypofractionated versus conventionally fractionated radiotherapy for prostate cancer: 5-year outcomes of the HYPO-RT-PC randomised, non-inferiority, phase 3 trial","Widmark A, Gunnlaugsson A, Beckman L, Thellenberg-Karlsson C, Hoyer M, Lagerlund M, Kindblom J, Ginman C, Johansson B, Björnlinger K, Seke M, Agrup M, Fransson P, Tavelin B, Norman D, Zackrisson B, Anderson H, Kjellén …		394(10196):385-395. doi: 10.1016/S0140-6736(19)31131-6. Epub 2019 Jun 18.","Widmark A","Lancet","2019","2019/06/23","","","10.1016/S0140-6736(19)31131-6"
30355464,"Radiotherapy to the primary tumour for newly diagnosed, metastatic prostate cancer (STAMPEDE): a randomised controlled phase 3 trial","Parker CC, James ND, Brawley CD, Clarke NW, Hoyle AP, Ali A, Ritchie AWS, Attard G, Chowdhury S, Cross W, Dearnaley DP, Gillessen S, Gilson C, Jones RJ, Langley RE, Malik ZI, Mason MD, Matheson D, Millman R, Russell JM, Thalmann GN, Amos CL, Alonzi R, Ba…		Systemic Therapy for Advanced or Metastatic Prostate cancer: Evaluation of Drug Efficacy (STAMPEDE) investigators.","Lancet. 2018 Dec 1	392(10162):2353-2366. doi: 10.1016/S0140-6736(18)32486-3. Epub 2018 Oct 21.","Parker CC","Lancet","2018","2018/10/26","PMC6269599","","10.1016/S0140-6736(18)32486-3"
29976469,"Robot-assisted radical cystectomy versus open radical cystectomy in patients with bladder cancer (RAZOR): an open-label, randomised, phase 3, non-inferiority trial","Parekh DJ, Reis IM, Castle EP, Gonzalgo ML, Woods ME, Svatek RS, Weizer AZ, Konety BR, Tollefson M, Krupski TL, Smith ND, Shabsigh A, Barocas DA, Quek ML, Dash A, Kibel AS, Shemanski L, Pruthi RS, Montgomery JS, Weight CJ, …		391(10139):2525-2536. doi: 10.1016/S0140-6736(18)30996-6.","Parekh DJ","Lancet","2018","2018/07/07","","","10.1016/S0140-6736(18)30996-6"
27939400,"Atezolizumab as first-line treatment in cisplatin-ineligible patients with locally advanced and metastatic urothelial carcinoma: a single-arm, multicentre, phase 2 trial","Balar AV, Galsky MD, Rosenberg JE, Powles T, Petrylak DP, Bellmunt J, Loriot Y, Necchi A, Hoffman-Censits J, Perez-Gracia JL, Dawson NA, van der Heijden MS, Dreicer R, Srinivas S, Retz MM, Joseph RW, Drakaki A, Vaisha…		IMvigor210 Study Group.","Lancet. 2017 Jan 7	389(10064):67-76. doi: 10.1016/S0140-6736(16)32455-2. Epub 2016 Dec 8.","Balar AV","Lancet","2017","2016/12/13","PMC5568632","NIHMS896050","10.1016/S0140-6736(16)32455-2"
27474375,"Robot-assisted laparoscopic prostatectomy versus open radical retropubic prostatectomy: early outcomes from a randomised controlled phase 3 study","Yaxley JW, Coughlin GD, Chambers SK, Occhipinti S, Samaratunga H, Zajdlewicz L, Dunglison N, Carter R, Williams S, Payton DJ, Perry-Keene J, Lavin MF, Gardiner RA.","Lancet. 2016 Sep 10		388(10049):1057-1066. doi: 10.1016/S0140-6736(16)30592-X. Epub 2016 Jul 26.","Yaxley JW","Lancet","2016","2016/07/31","","","10.1016/S0140-6736(16)30592-X"
26719232,"Addition of docetaxel, zoledronic acid, or both to first-line long-term hormone therapy in prostate cancer (STAMPEDE): survival results from an adaptive, multiarm, multistage, platform randomised controlled trial","James ND, Sydes MR, Clarke NW, Mason MD, Dearnaley DP, Spears MR, Ritchie AW, Parker CC, Russell JM, Attard G, de Bono J, Cross W, Jones RJ, Thalmann G, Amos C, Matheson D, M…		STAMPEDE investigators.","Lancet. 2016 Mar 19	387(10024):1163-77. doi: 10.1016/S0140-6736(15)01037-5. Epub 2015 Dec 21.","James ND","Lancet","2016","2016/01/01","PMC4800035","","10.1016/S0140-6736(15)01037-5"
25108889,"Screening and prostate cancer mortality: results of the European Randomised Study of Screening for Prostate Cancer (ERSPC) at 13 years of follow-up","Schröder FH, Hugosson J, Roobol MJ, Tammela TL, Zappa M, Nelen V, Kwiatkowski M, Lujan M, Määttänen L, Lilja H, Denis LJ, Recker F, Paez A, Bangma CH, Carlsson S, Puliti D, Villers A, Rebillard X, Hakama M, Stenman UH, Kujala P, Taari K, A…		ERSPC Investigators.","Lancet. 2014 Dec 6	384(9959):2027-35. doi: 10.1016/S0140-6736(14)60525-0. Epub 2014 Aug 6.","Schröder FH","Lancet","2014","2014/08/11","PMC4427906","NIHMS683906","10.1016/S0140-6736(14)60525-0"
23084481,"Postoperative radiotherapy after radical prostatectomy for high-risk prostate cancer: long-term results of a randomised controlled trial (EORTC trial 22911)","Bolla M, van Poppel H, Tombal B, Vekemans K, Da Pozzo L, de Reijke TM, Verbaeys A, Bosset JF, van Velthoven R, Colombel M, van de Beek C, Verhagen P, van den Bergh A, Sternberg C, Gasser T, van Tienhoven G, Scalliet P, Haustermans…		European Organisation for Research and Treatment of Cancer, Radiation Oncology and Genito-Urinary Groups.","Lancet. 2012 Dec 8	380(9858):2018-27. doi: 10.1016/S0140-6736(12)61253-7. Epub 2012 Oct 19.","Bolla M","Lancet","2012","2012/10/23","","","10.1016/S0140-6736(12)61253-7"
22277570,"Dutasteride in localised prostate cancer management: the REDEEM randomised, double-blind, placebo-controlled trial","Fleshner NE, Lucia MS, Egerdie B, Aaron L, Eure G, Nandy I, Black L, Rittmaster RS.","Lancet. 2012 Mar 24		379(9821):1103-11. doi: 10.1016/S0140-6736(11)61619-X. Epub 2012 Jan 24.","Fleshner NE","Lancet","2012","2012/01/27","","","10.1016/S0140-6736(11)61619-X"
22093187,"Denosumab and bone-metastasis-free survival in men with castration-resistant prostate cancer: results of a phase 3, randomised, placebo-controlled trial","Smith MR, Saad F, Coleman R, Shore N, Fizazi K, Tombal B, Miller K, Sieber P, Karsh L, Damião R, Tammela TL, Egerdie B, Van Poppel H, Chin J, Morote J, Gómez-Veiga F, Borkowski T, Ye Z, Kupic A, Dansey R, Goessl C.","Lancet. 2012 Jan 7		379(9810):39-46. doi: 10.1016/S0140-6736(11)61226-9. Epub 2011 Nov 15.","Smith MR","Lancet","2012","2011/11/19","PMC3671878","NIHMS472298","10.1016/S0140-6736(11)61226-9"
22056247,"Comparative effectiveness of axitinib versus sorafenib in advanced renal cell carcinoma (AXIS): a randomised phase 3 trial","Rini BI, Escudier B, Tomczak P, Kaprin A, Szczylik C, Hutson TE, Michaelson MD, Gorbunova VA, Gore ME, Rusakov IG, Negrier S, Ou YC, Castellano D, Lim HY, Uemura H, Tarazi J, Cella D, Chen C, Rosbrook B, Kim S, Motzer RJ.","Lancet. 2011 Dec 3		378(9807):1931-9. doi: 10.1016/S0140-6736(11)61613-9. Epub 2011 Nov 4.","Rini BI","Lancet","2011","2011/11/08","","","10.1016/S0140-6736(11)61613-9"
22056152,"Combined androgen deprivation therapy and radiation therapy for locally advanced prostate cancer: a randomised, phase 3 trial","Warde P, Mason M, Ding K, Kirkbride P, Brundage M, Cowan R, Gospodarowicz M, Sanders K, Kostashuk E, Swanson G, Barber J, Hiltz A, Parmar MK, Sathya J, Anderson J, Hayter C, Hetherington J, Sydes MR, Parulekar W		NCIC CTG PR.3/MRC UK PR07 investigators.","Lancet. 2011 Dec 17	378(9809):2104-11. doi: 10.1016/S0140-6736(11)61095-7. Epub 2011 Nov 2.","Warde P","Lancet","2011","2011/11/08","PMC3243932","","10.1016/S0140-6736(11)61095-7"
21353695,"Denosumab versus zoledronic acid for treatment of bone metastases in men with castration-resistant prostate cancer: a randomised, double-blind study","Fizazi K, Carducci M, Smith M, Damião R, Brown J, Karsh L, Milecki P, Shore N, Rader M, Wang H, Jiang Q, Tadros S, Dansey R, Goessl C.","Lancet. 2011 Mar 5		377(9768):813-22. doi: 10.1016/S0140-6736(10)62344-6. Epub 2011 Feb 25.","Fizazi K","Lancet","2011","2011/03/01","PMC3090685","NIHMS278226","10.1016/S0140-6736(10)62344-6"
20888992,"Prednisone plus cabazitaxel or mitoxantrone for metastatic castration-resistant prostate cancer progressing after docetaxel treatment: a randomised open-label trial","de Bono JS, Oudard S, Ozguroglu M, Hansen S, Machiels JP, Kocak I, Gravis G, Bodrogi I, Mackenzie MJ, Shen L, Roessner M, Gupta S, Sartor AO		TROPIC Investigators.","Lancet. 2010 Oct 2	376(9747):1147-54. doi: 10.1016/S0140-6736(10)61389-X.","de Bono JS","Lancet","2010","2010/10/05","","","10.1016/S0140-6736(10)61389-X"
20398925,"Antitumour activity of MDV3100 in castration-resistant prostate cancer: a phase 1-2 study","Scher HI, Beer TM, Higano CS, Anand A, Taplin ME, Efstathiou E, Rathkopf D, Shelkey J, Yu EY, Alumkal J, Hung D, Hirmand M, Seely L, Morris MJ, Danila DC, Humm J, Larson S, Fleisher M, Sawyers CL		Prostate Cancer Foundation/Department of Defense Prostate Cancer Clinical Trials Consortium.","Lancet. 2010 Apr 24	375(9724):1437-46. doi: 10.1016/S0140-6736(10)60172-9. Epub 2010 Apr 14.","Scher HI","Lancet","2010","2010/04/20","PMC2948179","NIHMS207007","10.1016/S0140-6736(10)60172-9"
35142815,"Efficacy and Safety of Autologous Dendritic Cell-Based Immunotherapy, Docetaxel, and Prednisone vs Placebo in Patients With Metastatic Castration-Resistant Prostate Cancer: The VIABLE Phase 3 Randomized Clinical Trial","Vogelzang NJ, Beer TM, Gerritsen W, Oudard S, Wiechno P, Kukielka-Budny B, Samal V, Hajek J, Feyerabend S, Khoo V, Stenzl A, Csöszi T, Filipovic Z, Goncalves F, Prokhoro…		VIABLE Investigators.","JAMA Oncol. 2022 Apr 1	8(4):546-552. doi: 10.1001/jamaoncol.2021.7298.","Vogelzang NJ","JAMA Oncol","2022","2022/02/10","PMC8832307","","10.1001/jamaoncol.2021.7298"
35050303,"Interplay Between Duration of Androgen Deprivation Therapy and External Beam Radiotherapy With or Without a Brachytherapy Boost for Optimal Treatment of High-risk Prostate Cancer: A Patient-Level Data Analysis of 3 Cohorts","Kishan AU, Steigler A, Denham JW, Zapatero A, Guerrero A, Joseph D, Maldonado X, Wong JK, Stish BJ, Dess RT, Pilar A, Reddy C, Wedde TB, Lilleby WA, Fiano R, Merric…		8(3):e216871. doi: 10.1001/jamaoncol.2021.6871. Epub 2022 Mar 17.","Kishan AU","JAMA Oncol","2022","2022/01/20","PMC8778608","","10.1001/jamaoncol.2021.6871"
34817559,"Outcomes of Screening for Prostate Cancer Among Men Who Use Statins","Vettenranta A, Murtola TJ, Raitanen J, Raittinen P, Talala K, Taari K, Stenman UH, Tammela TLJ, Auvinen A.","JAMA Oncol. 2022 Jan 1		8(1):61-68. doi: 10.1001/jamaoncol.2021.5672.","Vettenranta A","JAMA Oncol","2022","2021/11/24","PMC8777566","","10.1001/jamaoncol.2021.5672"
34529005,"Diagnostic Accuracy of 68Ga-PSMA-11 PET for Pelvic Nodal Metastasis Detection Prior to Radical Prostatectomy and Pelvic Lymph Node Dissection: A Multicenter Prospective Phase 3 Imaging Trial","Hope TA, Eiber M, Armstrong WR, Juarez R, Murthy V, Lawhn-Heath C, Behr SC, Zhang L, Barbato F, Ceci F, Farolfi A, Schwarzenböck SM, Unterrainer M, Zacho HD, Nguyen HG, Cooperberg MR, Carroll PR, …		7(11):1635-1642. doi: 10.1001/jamaoncol.2021.3771.","Hope TA","JAMA Oncol","2021","2021/09/16","PMC8446902","","10.1001/jamaoncol.2021.3771"
34436521,"Effect of Cisplatin and Gemcitabine With or Without Berzosertib in Patients With Advanced Urothelial Carcinoma: A Phase 2 Randomized Clinical Trial","Pal SK, Frankel PH, Mortazavi A, Milowsky M, Vaishampayan U, Parikh M, Lyou Y, Weng P, Parikh R, Teply B, Dreicer R, Emamekhoo H, Michaelson D, Hoimes C, Zhang T, Srinivas S, Kim WY, Cui Y, Newman E, Lara PN Jr.","JAMA Oncol. 2021 Oct 1		7(10):1536-1543. doi: 10.1001/jamaoncol.2021.3441.","Pal SK","JAMA Oncol","2021","2021/08/26","PMC8391778","","10.1001/jamaoncol.2021.3441"
34410322,"Effects of Exercise on Cardiorespiratory Fitness and Biochemical Progression in Men With Localized Prostate Cancer Under Active Surveillance: The ERASE Randomized Clinical Trial","Kang DW, Fairey AS, Boulé NG, Field CJ, Wharton SA, Courneya KS.","JAMA Oncol. 2021 Oct 1		7(10):1487-1495. doi: 10.1001/jamaoncol.2021.3067.","Kang DW","JAMA Oncol","2021","2021/08/19","PMC8377605","","10.1001/jamaoncol.2021.3067"
34323924,"Metformin in Combination With Chemoradiotherapy in Locally Advanced Non-Small Cell Lung Cancer: The OCOG-ALMERA Randomized Clinical Trial","Tsakiridis T, Pond GR, Wright J, Ellis PM, Ahmed N, Abdulkarim B, Roa W, Robinson A, Swaminath A, Okawara G, Wierzbicki M, Valdes M, Levine M.","JAMA Oncol. 2021 Sep 1		7(9):1333-1341. doi: 10.1001/jamaoncol.2021.2328.","Tsakiridis T","JAMA Oncol","2021","2021/07/29","PMC8323053","","10.1001/jamaoncol.2021.2328"
34081076,"Association of Molecular Subtypes With Differential Outcome to Apalutamide Treatment in Nonmetastatic Castration-Resistant Prostate Cancer","Feng FY, Thomas S, Saad F, Gormley M, Yu MK, Ricci DS, Rooney B, Brookman-May S, McCarthy S, Olmos D, Chowdhury S, Hadaschik B, Liu Y, Davicioni E, Smith MR, Small EJ.","JAMA Oncol. 2021 Jul 1		7(7):1005-1014. doi: 10.1001/jamaoncol.2021.1463.","Feng FY","JAMA Oncol","2021","2021/06/03","PMC8176389","","10.1001/jamaoncol.2021.1463"
33885704,"Evaluation of Safety of Stereotactic Body Radiotherapy for the Treatment of Patients With Multiple Metastases: Findings From the NRG-BR001 Phase 1 Trial","Chmura S, Winter KA, Robinson C, Pisansky TM, Borges V, Al-Hallaq H, Matuszak M, Park SS, Yi S, Hasan Y, Bazan J, Wong P, Yoon HA, Horton J, Gan G, Milano MT, Sigurdson ER, Moughan J, Salama JK, White J.","JAMA Oncol. 2021 Jun 1		7(6):845-852. doi: 10.1001/jamaoncol.2021.0687.","Chmura S","JAMA Oncol","2021","2021/04/22","PMC8063134","","10.1001/jamaoncol.2021.0687"
33704378,"Safety and Efficacy of Virtual Prostatectomy With Single-Dose Radiotherapy in Patients With Intermediate-Risk Prostate Cancer: Results From the PROSINT Phase 2 Randomized Clinical Trial","Greco C, Pares O, Pimentel N, Louro V, Santiago I, Vieira S, Stroom J, Mateus D, Soares A, Marques J, Freitas E, Coelho G, Seixas M, Lopez-Beltran A, Fuks Z.","JAMA Oncol. 2021 May 1		7(5):700-708. doi: 10.1001/jamaoncol.2021.0039.","Greco C","JAMA Oncol","2021","2021/03/11","PMC7953338","","10.1001/jamaoncol.2021.0039"
33599706,"Association of Bone Metastatic Burden With Survival Benefit From Prostate Radiotherapy in Patients With Newly Diagnosed Metastatic Prostate Cancer: A Secondary Analysis of a Randomized Clinical Trial","Ali A, Hoyle A, Haran ÁM, Brawley CD, Cook A, Amos C, Calvert J, Douis H, Mason MD, Dearnaley D, Attard G, Gillessen S, Parmar MKB, Parker CC, Sydes MR, James ND, Clarke NW.","JAMA Oncol.…		7(4):555-563. doi: 10.1001/jamaoncol.2020.7857.","Ali A","JAMA Oncol","2021","2021/02/18","PMC7893550","","10.1001/jamaoncol.2020.7857"
33570548,"Validation of a 22-Gene Genomic Classifier in Patients With Recurrent Prostate Cancer: An Ancillary Study of the NRG/RTOG 9601 Randomized Clinical Trial","Feng FY, Huang HC, Spratt DE, Zhao SG, Sandler HM, Simko JP, Davicioni E, Nguyen PL, Pollack A, Efstathiou JA, Dicker AP, Todorovic T, Margrave J, Liu YS, Dabbas B, Thompson DJS, Das R, Dignam JJ, Sweeney C, Attard G, Bahary JP, Lukka…		7(4):544-552. doi: 10.1001/jamaoncol.2020.7671.","Feng FY","JAMA Oncol","2021","2021/02/11","PMC7879385","","10.1001/jamaoncol.2020.7671"
33538782,"Comparison of Multiparametric Magnetic Resonance Imaging-Targeted Biopsy With Systematic Transrectal Ultrasonography Biopsy for Biopsy-Naive Men at Risk for Prostate Cancer: A Phase 3 Randomized Clinical Trial","Klotz L, Chin J, Black PC, Finelli A, Anidjar M, Bladou F, Mercado A, Levental M, Ghai S, Chang SD, Milot L, Patel C, Kassam Z, Moore C, Kasivisvanathan V, Loblaw A, Kebabdjian …		7(4):534-542. doi: 10.1001/jamaoncol.2020.7589.","Klotz L","JAMA Oncol","2021","2021/02/04","PMC7863017","","10.1001/jamaoncol.2020.7589"
32940630,"Willingness to Discuss Clinical Trials Among Black vs White Men With Prostate Cancer","Senft N, Hamel LM, Manning MA, Kim S, Penner LA, Moore TF, Carducci MA, Heath EI, Lansey DG, Albrecht TL, Wojda M, Jordan A, Eggly S.","JAMA Oncol. 2020 Nov 1		6(11):1773-1777. doi: 10.1001/jamaoncol.2020.3697.","Senft N","JAMA Oncol","2020","2020/09/17","PMC7499244","","10.1001/jamaoncol.2020.3697"
32940628,"Efficacy and Safety of nab-Paclitaxel vs Paclitaxel on Survival in Patients With Platinum-Refractory Metastatic Urothelial Cancer: The Canadian Cancer Trials Group BL.12 Randomized Clinical Trial","Sridhar SS, Blais N, Tran B, Reaume MN, North SA, Stockler MR, Chi KN, Fleshner NE, Liu G, Robinson JW, Mukherjee SD, Rahim Y, Winquist E, Booth CM, Nguyen NT, Beardsley EK, Alimohamed NS, Mc…		6(11):1751-1758. doi: 10.1001/jamaoncol.2020.3927.","Sridhar SS","JAMA Oncol","2020","2020/09/17","PMC7499236","","10.1001/jamaoncol.2020.3927"
32463456,"Effect of Osimertinib and Bevacizumab on Progression-Free Survival for Patients With Metastatic EGFR-Mutant Lung Cancers: A Phase 1/2 Single-Group Open-Label Trial","Yu HA, Schoenfeld AJ, Makhnin A, Kim R, Rizvi H, Tsui D, Falcon C, Houck-Loomis B, Meng F, Yang JL, Tobi Y, Heller G, Ahn L, Hayes SA, Young RJ, Arcila ME, Berger M, Chaft JE, Ladanyi M, Riely GJ, Kris MG.","JAMA Oncol. 202…		6(7):1048-1054. doi: 10.1001/jamaoncol.2020.1260.","Yu HA","JAMA Oncol","2020","2020/05/29","PMC7256866","","10.1001/jamaoncol.2020.1260"
32215583,"Association of Presalvage Radiotherapy PSA Levels After Prostatectomy With Outcomes of Long-term Antiandrogen Therapy in Men With Prostate Cancer","Dess RT, Sun Y, Jackson WC, Jairath NK, Kishan AU, Wallington DG, Mahal BA, Stish BJ, Zumsteg ZS, Den RB, Hall WA, Gharzai LA, Jaworski EM, Reichert ZR, Morgan TM, Mehra R, Schaeffer EM, Sartor O, Nguyen PL, Lee WR, Rosenthal SA, Michalski J…		6(5):735-743. doi: 10.1001/jamaoncol.2020.0109.","Dess RT","JAMA Oncol","2020","2020/03/28","PMC7189892","","10.1001/jamaoncol.2020.0109"
32215577,"Outcomes of Observation vs Stereotactic Ablative Radiation for Oligometastatic Prostate Cancer: The ORIOLE Phase 2 Randomized Clinical Trial","Phillips R, Shi WY, Deek M, Radwan N, Lim SJ, Antonarakis ES, Rowe SP, Ross AE, Gorin MA, Deville C, Greco SC, Wang H, Denmeade SR, Paller CJ, Dipasquale S, DeWeese TL, Song DY, Wang H, Carducci MA, Pienta KJ, Pomper MG, Dicker AP, Eisenberger MA…		6(5):650-659. doi: 10.1001/jamaoncol.2020.0147.","Phillips R","JAMA Oncol","2020","2020/03/28","PMC7225913","","10.1001/jamaoncol.2020.0147"
32053149,"HSD3B1 Genotype and Clinical Outcomes in Metastatic Castration-Sensitive Prostate Cancer","Hearn JWD, Sweeney CJ, Almassi N, Reichard CA, Reddy CA, Li H, Hobbs B, Jarrard DF, Chen YH, Dreicer R, Garcia JA, Carducci MA, DiPaola RS, Sharifi N.","JAMA Oncol. 2020 Apr 1		6(4):e196496. doi: 10.1001/jamaoncol.2019.6496. Epub 2020 Apr 9.","Hearn JWD","JAMA Oncol","2020","2020/02/14","PMC7042830","","10.1001/jamaoncol.2019.6496"
31830211,"Association Between New Unconfirmed Bone Lesions and Outcomes in Men With Metastatic Castration-Resistant Prostate Cancer Treated With Enzalutamide: Secondary Analysis of the PREVAIL and AFFIRM Randomized Clinical Trials","Armstrong AJ, Al-Adhami M, Lin P, Parli T, Sugg J, Steinberg J, Tombal B, Sternberg CN, de Bono J, Scher HI, Beer TM.","JAMA Oncol. 2020 Feb 1		6(2):217-225. doi: 10.1001/jamaoncol.2019.4636.","Armstrong AJ","JAMA Oncol","2020","2019/12/13","PMC6990871","","10.1001/jamaoncol.2019.4636"
31556911,"Assessment of Adverse Events From the Patient Perspective in a Phase 3 Metastatic Castration-Resistant Prostate Cancer Clinical Trial","Dueck AC, Scher HI, Bennett AV, Mazza GL, Thanarajasingam G, Schwab G, Weitzman AL, Rogak LJ, Basch E.","JAMA Oncol. 2020 Feb 1		6(2):e193332. doi: 10.1001/jamaoncol.2019.3332. Epub 2020 Feb 13.","Dueck AC","JAMA Oncol","2020","2019/09/27","PMC6764147","","10.1001/jamaoncol.2019.3332"
31120534,"Association of Black Race With Prostate Cancer-Specific and Other-Cause Mortality","Dess RT, Hartman HE, Mahal BA, Soni PD, Jackson WC, Cooperberg MR, Amling CL, Aronson WJ, Kane CJ, Terris MK, Zumsteg ZS, Butler S, Osborne JR, Morgan TM, Mehra R, Salami SS, Kishan AU, Wang C, Schaeffer EM, Roach M 3rd, Pisansky TM, Shipley WU, Freedland SJ, Sandler HM, Halabi S, Feng FY, Dignam JJ, Ngu…		5(7):975-983. doi: 10.1001/jamaoncol.2019.0826.","Dess RT","JAMA Oncol","2019","2019/05/24","PMC6547116","","10.1001/jamaoncol.2019.0826"
31046065,"Androgen Receptor Burden and Poor Response to Abiraterone or Enzalutamide in TP53 Wild-Type Metastatic Castration-Resistant Prostate Cancer","De Laere B, Rajan P, Grönberg H, Dirix L, Lindberg J		CORE-ARV-CTC and ProBIO Investigators.","JAMA Oncol. 2019 Jul 1	5(7):1060-1062. doi: 10.1001/jamaoncol.2019.0869.","De Laere B","JAMA Oncol","2019","2019/05/03","PMC6499126","","10.1001/jamaoncol.2019.0869"
30920593,"Assessment of 68Ga-PSMA-11 PET Accuracy in Localizing Recurrent Prostate Cancer: A Prospective Single-Arm Clinical Trial","Fendler WP, Calais J, Eiber M, Flavell RR, Mishoe A, Feng FY, Nguyen HG, Reiter RE, Rettig MB, Okamoto S, Emmett L, Zacho HD, Ilhan H, Wetter A, Rischpler C, Schoder H, Burger IA, Gartmann J, Smith R, Small EJ, Slavik R, Carroll PR, Herrmann K, Czernin J, Hope TA.",…		5(6):856-863. doi: 10.1001/jamaoncol.2019.0096.","Fendler WP","JAMA Oncol","2019","2019/03/29","PMC6567829","","10.1001/jamaoncol.2019.0096"
30763425,"Quality of Life in Patients With Low-Risk Prostate Cancer Treated With Hypofractionated vs Conventional Radiotherapy: A Phase 3 Randomized Clinical Trial","Bruner DW, Pugh SL, Lee WR, Hall WA, Dignam JJ, Low D, Swanson GP, Shah AB, Malone S, Michalski JM, Dayes IS, Seaward SA, Nguyen PL, Pisansky TM, Chen Y, Sandler HM, Movsas B.","JAMA Oncol. 2019 May 1		5(5):664-670. doi: 10.1001/jamaoncol.2018.6752.","Bruner DW","JAMA Oncol","2019","2019/02/15","PMC6459051","","10.1001/jamaoncol.2018.6752"
30703190,"Effect of Adding Docetaxel to Androgen-Deprivation Therapy in Patients With High-Risk Prostate Cancer With Rising Prostate-Specific Antigen Levels After Primary Local Therapy: A Randomized Clinical Trial","Oudard S, Latorzeff I, Caty A, Miglianico L, Sevin E, Hardy-Bessard AC, Delva R, Rolland F, Mouret L, Priou F, Beuzeboc P, Gravis G, Linassier C, Gomez P, Voog E, Muracciole X, Abraha…		5(5):623-632. doi: 10.1001/jamaoncol.2018.6607.","Oudard S","JAMA Oncol","2019","2019/02/01","PMC6512307","","10.1001/jamaoncol.2018.6607"
29978216,"Safety and Efficacy of BIND-014, a Docetaxel Nanoparticle Targeting Prostate-Specific Membrane Antigen for Patients With Metastatic Castration-Resistant Prostate Cancer: A Phase 2 Clinical Trial","Autio KA, Dreicer R, Anderson J, Garcia JA, Alva A, Hart LL, Milowsky MI, Posadas EM, Ryan CJ, Graf RP, Dittamore R, Schreiber NA, Summa JM, Youssoufian H, Morris MJ, Scher HI.","JAMA Oncol. 2…		4(10):1344-1351. doi: 10.1001/jamaoncol.2018.2168.","Autio KA","JAMA Oncol","2018","2018/07/07","PMC6233779","","10.1001/jamaoncol.2018.2168"
29799999,"Phase 3 Assessment of the Automated Bone Scan Index as a Prognostic Imaging Biomarker of Overall Survival in Men With Metastatic Castration-Resistant Prostate Cancer: A Secondary Analysis of a Randomized Clinical Trial","Armstrong AJ, Anand A, Edenbrandt L, Bondesson E, Bjartell A, Widmark A, Sternberg CN, Pili R, Tuvesson H, Nordle Ö, Carducci MA, Morris MJ.","JAMA Oncol. 2018 Jul 1		4(7):944-951. doi: 10.1001/jamaoncol.2018.1093.","Armstrong AJ","JAMA Oncol","2018","2018/05/26","PMC6145727","","10.1001/jamaoncol.2018.1093"
29543933,"Effect of Standard vs Dose-Escalated Radiation Therapy for Patients With Intermediate-Risk Prostate Cancer: The NRG Oncology RTOG 0126 Randomized Clinical Trial","Michalski JM, Moughan J, Purdy J, Bosch W, Bruner DW, Bahary JP, Lau H, Duclos M, Parliament M, Morton G, Hamstra D, Seider M, Lock MI, Patel M, Gay H, Vigneault E, Winter K, Sandler H.","JAMA Oncol. 2018 Jun 14		4(6):e180039. doi: 10.1001/jamaoncol.2018.0039. Epub 2018 Jun 14.","Michalski JM","JAMA Oncol","2018","2018/03/16","PMC5885160","","10.1001/jamaoncol.2018.0039"
29522174,"Radiographic Progression-Free Survival as a Clinically Meaningful End Point in Metastatic Castration-Resistant Prostate Cancer: The PREVAIL Randomized Clinical Trial","Rathkopf DE, Beer TM, Loriot Y, Higano CS, Armstrong AJ, Sternberg CN, de Bono JS, Tombal B, Parli T, Bhattacharya S, Phung D, Krivoshik A, Scher HI, Morris MJ.","JAMA Oncol. 2018 May 1		4(5):694-701. doi: 10.1001/jamaoncol.2017.5808.","Rathkopf DE","JAMA Oncol","2018","2018/03/10","PMC5885186","","10.1001/jamaoncol.2017.5808"
29423515,"Atezolizumab (MPDL3280A) Monotherapy for Patients With Metastatic Urothelial Cancer: Long-term Outcomes From a Phase 1 Study","Petrylak DP, Powles T, Bellmunt J, Braiteh F, Loriot Y, Morales-Barrera R, Burris HA, Kim JW, Ding B, Kaiser C, Fassò M, O'Hear C, Vogelzang NJ.","JAMA Oncol. 2018 Apr 1		4(4):537-544. doi: 10.1001/jamaoncol.2017.5440.","Petrylak DP","JAMA Oncol","2018","2018/02/10","PMC5885219","","10.1001/jamaoncol.2017.5440"
29121144,"Positron Emission Tomography/Computed Tomography-Based Assessments of Androgen Receptor Expression and Glycolytic Activity as a Prognostic Biomarker for Metastatic Castration-Resistant Prostate Cancer","Fox JJ, Gavane SC, Blanc-Autran E, Nehmeh S, Gönen M, Beattie B, Vargas HA, Schöder H, Humm JL, Fine SW, Lewis JS, Solomon SB, Osborne JR, Veach D, Sawyers CL, Weber WA, Scher HI, Morris…		4(2):217-224. doi: 10.1001/jamaoncol.2017.3588.","Fox JJ","JAMA Oncol","2018","2017/11/10","PMC6231549","","10.1001/jamaoncol.2017.3588"
28358937,"Abiraterone Acetate for Metastatic Prostate Cancer in Patients With Suboptimal Biochemical Response to Hormone Induction","Flaig TW, Plets M, Hussain MHA, Agarwal N, Mitsiades N, Deshpande HA, Vaishampayan UN, Thompson IM Jr.","JAMA Oncol. 2017 Nov 9		3(11):e170231. doi: 10.1001/jamaoncol.2017.0231. Epub 2017 Nov 9.","Flaig TW","JAMA Oncol","2017","2017/03/31","PMC5824213","NIHMS920874","10.1001/jamaoncol.2017.0231"
28208174,"Feasibility Assessment of Patient Reporting of Symptomatic Adverse Events in Multicenter Cancer Clinical Trials","Basch E, Dueck AC, Rogak LJ, Minasian LM, Kelly WK, O'Mara AM, Denicoff AM, Seisler D, Atherton PJ, Paskett E, Carey L, Dickler M, Heist RS, Himelstein A, Rugo HS, Sikov WM, Socinski MA, Venook AP, Weckstein DJ, Lake DE, Biggs DD, Freedman RA, Kuzma C, Kirshner JJ, Schrag D.…		3(8):1043-1050. doi: 10.1001/jamaoncol.2016.6749.","Basch E","JAMA Oncol","2017","2017/02/17","PMC5553624","NIHMS871610","10.1001/jamaoncol.2016.6749"
28097317,"Surrogate End Points for All-Cause Mortality in Men With Localized Unfavorable-Risk Prostate Cancer Treated With Radiation Therapy vs Radiation Therapy Plus Androgen Deprivation Therapy: A Secondary Analysis of a Randomized Clinical Trial","Royce TJ, Chen MH, Wu J, Loffredo M, Renshaw AA, Kantoff PW, D'Amico AV.","JAMA Oncol. 2017 May 1		3(5):652-658. doi: 10.1001/jamaoncol.2016.5983.","Royce TJ","JAMA Oncol","2017","2017/01/19","PMC5470391","","10.1001/jamaoncol.2016.5983"
27560549,"Association of Survival Benefit With Docetaxel in Prostate Cancer and Total Number of Cycles Administered: A Post Hoc Analysis of the Mainsail Study","de Morrée ES, Vogelzang NJ, Petrylak DP, Budnik N, Wiechno PJ, Sternberg CN, Doner K, Bellmunt J, Burke JM, Ochoa de Olza M, Choudhury A, Gschwend JE, Kopyltsov E, Flechon A, van As N, Houede N, Barton D, Fandi A, Jungnelius U, Li S, Li J…		3(1):68-75. doi: 10.1001/jamaoncol.2016.3000.","de Morrée ES","JAMA Oncol","2017","2016/08/26","","","10.1001/jamaoncol.2016.3000"
26794729,"Clinical Outcomes and Survival Following Treatment of Metastatic Castrate-Refractory Prostate Cancer With Docetaxel Alone or With Strontium-89, Zoledronic Acid, or Both: The TRAPEZE Randomized Clinical Trial","James ND, Pirrie SJ, Pope AM, Barton D, Andronis L, Goranitis I, Collins S, Daunton A, McLaren D, O'Sullivan J, Parker C, Porfiri E, Staffurth J, Stanley A, Wylie J, Beesley S, Bi…		2(4):493-9. doi: 10.1001/jamaoncol.2015.5570.","James ND","JAMA Oncol","2016","2016/01/23","","","10.1001/jamaoncol.2015.5570"
26720308,"Adverse Health Events Following Intermittent and Continuous Androgen Deprivation in Patients With Metastatic Prostate Cancer","Hershman DL, Unger JM, Wright JD, Ramsey S, Till C, Tangen CM, Barlow WE, Blanke C, Thompson IM, Hussain M.","JAMA Oncol. 2016 Apr		2(4):453-61. doi: 10.1001/jamaoncol.2015.4655.","Hershman DL","JAMA Oncol","2016","2016/01/01","PMC4852142","NIHMS774179","10.1001/jamaoncol.2015.4655"
26606329,"Failure-Free Survival and Radiotherapy in Patients With Newly Diagnosed Nonmetastatic Prostate Cancer: Data From Patients in the Control Arm of the STAMPEDE Trial","James ND, Spears MR, Clarke NW, Dearnaley DP, Mason MD, Parker CC, Ritchie AW, Russell JM, Schiavone F, Attard G, de Bono JS, Birtle A, Engeler DS, Elliott T, Matheson D, O'Sullivan J, Pudney D, Srihari N, Wallace J, Barber …		STAMPEDE Investigators.","JAMA Oncol. 2016 Mar	2(3):348-57. doi: 10.1001/jamaoncol.2015.4350.","James ND","JAMA Oncol","2016","2015/11/26","PMC4789485","EMS66882","10.1001/jamaoncol.2015.4350"
26181184,"Difference in Association of Obesity With Prostate Cancer Risk Between US African American and Non-Hispanic White Men in the Selenium and Vitamin E Cancer Prevention Trial (SELECT)","Barrington WE, Schenk JM, Etzioni R, Arnold KB, Neuhouser ML, Thompson IM Jr, Lucia MS, Kristal AR.","JAMA Oncol. 2015 Jun		1(3):342-9. doi: 10.1001/jamaoncol.2015.0513.","Barrington WE","JAMA Oncol","2015","2015/07/17","PMC4570268","NIHMS691437","10.1001/jamaoncol.2015.0513"
31935026,"Effect of a Behavioral Intervention to Increase Vegetable Consumption on Cancer Progression Among Men With Early-Stage Prostate Cancer: The MEAL Randomized Clinical Trial","Parsons JK, Zahrieh D, Mohler JL, Paskett E, Hansel DE, Kibel AS, Liu H, Seisler DK, Natarajan L, White M, Hahn O, Taylor J, Hartman SJ, Stroup SP, Van Veldhuizen P, Hall L, Small EJ, Morris MJ, Pierce JP, Marshall J…		323(2):140-148. doi: 10.1001/jama.2019.20207.","Parsons JK","JAMA","2020","2020/01/15","PMC6990696","","10.1001/jama.2019.20207"
31794625,"Effect of Single-Fraction vs Multifraction Radiotherapy on Ambulatory Status Among Patients With Spinal Canal Compression From Metastatic Cancer: The SCORAD Randomized Clinical Trial","Hoskin PJ, Hopkins K, Misra V, Holt T, McMenemin R, Dubois D, McKinna F, Foran B, Madhavan K, MacGregor C, Bates A, O'Rourke N, Lester JF, Sevitt T, Roos D, Dixit S, Brown G, Arnott S, Thomas SS, Forsyth …		322(21):2084-2094. doi: 10.1001/jama.2019.17913.","Hoskin PJ","JAMA","2019","2019/12/04","PMC6902166","","10.1001/jama.2019.17913"
29801011,"Effect of Intravesical Instillation of Gemcitabine vs Saline Immediately Following Resection of Suspected Low-Grade Non-Muscle-Invasive Bladder Cancer on Tumor Recurrence: SWOG S0337 Randomized Clinical Trial","Messing EM, Tangen CM, Lerner SP, Sahasrabudhe DM, Koppie TM, Wood DP Jr, Mack PC, Svatek RS, Evans CP, Hafez KS, Culkin DJ, Brand TC, Karsh LI, Holzbeierlein JM, Wilson SS, Wu G…		319(18):1880-1888. doi: 10.1001/jama.2018.4657.","Messing EM","JAMA","2018","2018/05/26","PMC6583489","","10.1001/jama.2018.4657"
29509864,"Effect of a Low-Intensity PSA-Based Screening Intervention on Prostate Cancer Mortality: The CAP Randomized Clinical Trial","Martin RM, Donovan JL, Turner EL, Metcalfe C, Young GJ, Walsh EI, Lane JA, Noble S, Oliver SE, Evans S, Sterne JAC, Holding P, Ben-Shlomo Y, Brindle P, Williams NJ, Hill EM, Ng SY, Toole J, Tazewell MK, Hughes LJ, Davies CF, Thorn JC, Down E, Davey Smith G, Neal D…		CAP Trial Group.","JAMA. 2018 Mar 6	319(9):883-895. doi: 10.1001/jama.2018.0154.","Martin RM","JAMA","2018","2018/03/07","PMC5885905","","10.1001/jama.2018.0154"
28030702,"Effect of Longer-Interval vs Standard Dosing of Zoledronic Acid on Skeletal Events in Patients With Bone Metastases: A Randomized Clinical Trial","Himelstein AL, Foster JC, Khatcheressian JL, Roberts JD, Seisler DK, Novotny PJ, Qin R, Go RS, Grubbs SS, O'Connor T, Velasco MR Jr, Weckstein D, O'Mara A, Loprinzi CL, Shapiro CL.","JAMA. 2017 Jan 3		317(1):48-58. doi: 10.1001/jama.2016.19425.","Himelstein AL","JAMA","2017","2016/12/29","PMC5321662","NIHMS843383","10.1001/jama.2016.19425"
26393854,"Long-term Follow-up of a Randomized Trial of Radiation With or Without Androgen Deprivation Therapy for Localized Prostate Cancer","D'Amico AV, Chen MH, Renshaw A, Loffredo M, Kantoff PW.","JAMA. 2015 Sep 22-29		314(12):1291-3. doi: 10.1001/jama.2015.8577.","D'Amico AV","JAMA","2015","2015/09/23","","","10.1001/jama.2015.8577"
25626035,"Comparison of MR/ultrasound fusion-guided biopsy with ultrasound-guided biopsy for the diagnosis of prostate cancer","Siddiqui MM, Rais-Bahrami S, Turkbey B, George AK, Rothwax J, Shakir N, Okoro C, Raskolnikov D, Parnes HL, Linehan WM, Merino MJ, Simon RM, Choyke PL, Wood BJ, Pinto PA.","JAMA. 2015 Jan 27		313(4):390-7. doi: 10.1001/jama.2014.17942.","Siddiqui MM","JAMA","2015","2015/01/28","PMC4572575","NIHMS659223","10.1001/jama.2014.17942"
24691606,"Tadalafil for prevention of erectile dysfunction after radiotherapy for prostate cancer: the Radiation Therapy Oncology Group [0831] randomized clinical trial","Pisansky TM, Pugh SL, Greenberg RE, Pervez N, Reed DR, Rosenthal SA, Mowat RB, Raben A, Buyyounouski MK, Kachnic LA, Bruner DW.","JAMA. 2014 Apr 2		311(13):1300-7. doi: 10.1001/jama.2014.2626.","Pisansky TM","JAMA","2014","2014/04/03","PMC4669050","NIHMS735689","10.1001/jama.2014.2626"
23839751,"Effect of soy protein isolate supplementation on biochemical recurrence of prostate cancer after radical prostatectomy: a randomized trial","Bosland MC, Kato I, Zeleniuch-Jacquotte A, Schmoll J, Enk Rueter E, Melamed J, Kong MX, Macias V, Kajdacsy-Balla A, Lumey LH, Xie H, Gao W, Walden P, Lepor H, Taneja SS, Randolph C, Schlicht MJ, Meserve-Watanabe H, Deaton RJ, Davies JA.","JAMA. 201…		310(2):170-8. doi: 10.1001/jama.2013.7842.","Bosland MC","JAMA","2013","2013/07/11","PMC3921119","NIHMS540188","10.1001/jama.2013.7842"
23162860,"Multivitamins in the prevention of cancer in men: the Physicians' Health Study II randomized controlled trial","Gaziano JM, Sesso HD, Christen WG, Bubes V, Smith JP, MacFadyen J, Schvartz M, Manson JE, Glynn RJ, Buring JE.","JAMA. 2012 Nov 14		308(18):1871-80. doi: 10.1001/jama.2012.14641.","Gaziano JM","JAMA","2012","2012/11/20","PMC3517179","NIHMS415697","10.1001/jama.2012.14641"
21990298,"Vitamin E and the risk of prostate cancer: the Selenium and Vitamin E Cancer Prevention Trial (SELECT)","Klein EA, Thompson IM Jr, Tangen CM, Crowley JJ, Lucia MS, Goodman PJ, Minasian LM, Ford LG, Parnes HL, Gaziano JM, Karp DD, Lieber MM, Walther PJ, Klotz L, Parsons JK, Chin JL, Darke AK, Lippman SM, Goodman GE, Meyskens FL Jr, Baker LH.","JAMA. 2011 Oct 12		306(14):1549-56. doi: 10.1001/jama.2011.1437.","Klein EA","JAMA","2011","2011/10/13","PMC4169010","NIHMS551257","10.1001/jama.2011.1437"
34302474,"Simplifying Survivorship Care Planning: A Randomized Controlled Trial Comparing 3 Care Plan Delivery Approaches","Snyder C, Choi Y, Blackford AL, DeSanto J, Mayonado N, Rall S, White S, Bowie J, Cowall DE, Johnston F, Joyner RL, Mischtschuk J, Peairs KS, Thorner E, Tran PT, Wolff AC, Smith KC		SSCP Stakeholder Advisory Board.","J Natl Cancer Inst. 2022 Jan 11	114(1):139-148. doi: 10.1093/jnci/djab148.","Snyder C","J Natl Cancer Inst","2022","2021/07/24","PMC8755486","","10.1093/jnci/djab148"
33630063,"Videos of Sipuleucel-T Programmed T Cells Lysing Cells That Express Prostate Cancer Target Antigens","Kibel AS, Inman BA, Pachynski RK, Vu T, Sheikh NA, Petrylak DP.","J Natl Cancer Inst. 2022 Feb 7		114(2):310-313. doi: 10.1093/jnci/djab025.","Kibel AS","J Natl Cancer Inst","2022","2021/02/25","PMC8826523","","10.1093/jnci/djab025"
32866231,"Incorporating Magnetic Resonance Imaging and Biomarkers in Active Surveillance Protocols - Results From the Prospective Stockholm3 Active Surveillance Trial (STHLM3AS)","Olsson H, Nordström T, Jäderling F, Egevad L, Vigneswaran HT, Annerstedt M, Grönberg H, Eklund M, Lantz A.","J Natl Cancer Inst. 2021 May 4		113(5):632-640. doi: 10.1093/jnci/djaa131.","Olsson H","J Natl Cancer Inst","2021","2020/09/01","PMC8096373","","10.1093/jnci/djaa131"
32857839,"Inferences About Drug Safety in Phase III Trials in Oncology: Examples From Advanced Prostate Cancer","Drago JZ, Gönen M, Thanarajasingam G, Sacks CA, Morris MJ, Kantoff PW, Stopsack KH.","J Natl Cancer Inst. 2021 May 4		113(5):553-561. doi: 10.1093/jnci/djaa134.","Drago JZ","J Natl Cancer Inst","2021","2020/08/29","PMC8096372","","10.1093/jnci/djaa134"
32516377,"Predicting the Pathologic Complete Response After Neoadjuvant Pembrolizumab in Muscle-Invasive Bladder Cancer","Bandini M, Ross JS, Raggi D, Gallina A, Colecchia M, Lucianò R, Giannatempo P, Farè E, Pederzoli F, Bianchi M, Colombo R, Gandaglia G, Fossati N, Marandino L, Capitanio U, Deho' F, Ali SM, Madison R, Chung JH, Salonia A, Briganti A, Montorsi F, Necchi A.","J Natl Cancer Inst. …		113(1):48-53. doi: 10.1093/jnci/djaa076.","Bandini M","J Natl Cancer Inst","2021","2020/06/10","PMC7781448","","10.1093/jnci/djaa076"
30202902,"Role of Host GPR120 in Mediating Dietary Omega-3 Fatty Acid Inhibition of Prostate Cancer","Liang P, Henning SM, Guan J, Grogan T, Elashoff D, Olefsky JM, Cohen P, Aronson WJ.","J Natl Cancer Inst. 2019 Jan 1		111(1):52-59. doi: 10.1093/jnci/djy125.","Liang P","J Natl Cancer Inst","2019","2018/09/12","PMC6335116","","10.1093/jnci/djy125"
28376214,"Prospective Validation of Diagnostic Tumor Biomarkers in Men Treated With Radiotherapy for Prostate Cancer","Pollack A, Kwon D, Walker G, Khor LY, Horwitz EM, Buyyounouski MK, Stoyanova R.","J Natl Cancer Inst. 2017 Feb 1		109(2):1-8. doi: 10.1093/jnci/djw232.","Pollack A","J Natl Cancer Inst","2017","2017/04/05","PMC6075027","","10.1093/jnci/djw232"
27754927,"Prediagnostic Body Mass Index Trajectories in Relation to Prostate Cancer Incidence and Mortality in the PLCO Cancer Screening Trial","Kelly SP, Graubard BI, Andreotti G, Younes N, Cleary SD, Cook MB.","J Natl Cancer Inst. 2016 Oct 20		109(3):djw225. doi: 10.1093/jnci/djw225. Print 2017 Mar.","Kelly SP","J Natl Cancer Inst","2016","2016/10/22","PMC5074530","","10.1093/jnci/djw225"
27130933,"Efficiency of Prostate Cancer Diagnosis by MR/Ultrasound Fusion-Guided Biopsy vs Standard Extended-Sextant Biopsy for MR-Visible Lesions","Siddiqui MM, George AK, Rubin R, Rais-Bahrami S, Parnes HL, Merino MJ, Simon RM, Turkbey B, Choyke PL, Wood BJ, Pinto PA.","J Natl Cancer Inst. 2016 Apr 29		108(9):djw039. doi: 10.1093/jnci/djw039. Print 2016 Sep.","Siddiqui MM","J Natl Cancer Inst","2016","2016/05/01","PMC6059120","","10.1093/jnci/djw039"
26242893,"A Multicenter Randomized Trial of Ibandronate Compared With Single-Dose Radiotherapy for Localized Metastatic Bone Pain in Prostate Cancer","Hoskin P, Sundar S, Reczko K, Forsyth S, Mithal N, Sizer B, Bloomfield D, Upadhyay S, Wilson P, Kirkwood A, Stratford M, Jitlal M, Hackshaw A.","J Natl Cancer Inst. 2015 Aug 4		107(10):djv197. doi: 10.1093/jnci/djv197. Print 2015 Oct.","Hoskin P","J Natl Cancer Inst","2015","2015/08/06","","","10.1093/jnci/djv197"
25505238,"Cost-effectiveness of prostate cancer screening: a simulation study based on ERSPC data","Heijnsdijk EA, de Carvalho TM, Auvinen A, Zappa M, Nelen V, Kwiatkowski M, Villers A, Páez A, Moss SM, Tammela TL, Recker F, Denis L, Carlsson SV, Wever EM, Bangma CH, Schröder FH, Roobol MJ, Hugosson J, de Koning HJ.","J Natl Cancer Inst. 2014 Dec 13		107(1):366. doi: 10.1093/jnci/dju366. Print 2015 Jan.","Heijnsdijk EA","J Natl Cancer Inst","2014","2014/12/16","PMC4296196","","10.1093/jnci/dju366"
25255802,"Activated lymphocyte recruitment into the tumor microenvironment following preoperative sipuleucel-T for localized prostate cancer","Fong L, Carroll P, Weinberg V, Chan S, Lewis J, Corman J, Amling CL, Stephenson RA, Simko J, Sheikh NA, Sims RB, Frohlich MW, Small EJ.","J Natl Cancer Inst. 2014 Sep 24		106(11):dju268. doi: 10.1093/jnci/dju268. Print 2014 Nov.","Fong L","J Natl Cancer Inst","2014","2014/09/27","PMC4241888","","10.1093/jnci/dju268"
24565955,"Serum biomarkers of bone metabolism in castration-resistant prostate cancer patients with skeletal metastases: results from SWOG 0421","Lara PN Jr, Ely B, Quinn DI, Mack PC, Tangen C, Gertz E, Twardowski PW, Goldkorn A, Hussain M, Vogelzang NJ, Thompson IM, Van Loan MD.","J Natl Cancer Inst. 2014 Apr		106(4):dju013. doi: 10.1093/jnci/dju013. Epub 2014 Feb 24.","Lara PN Jr","J Natl Cancer Inst","2014","2014/02/26","PMC3982883","","10.1093/jnci/dju013"
24136890,"Prognostic model predicting metastatic castration-resistant prostate cancer survival in men treated with second-line chemotherapy","Halabi S, Lin CY, Small EJ, Armstrong AJ, Kaplan EB, Petrylak D, Sternberg CN, Shen L, Oudard S, de Bono J, Sartor O.","J Natl Cancer Inst. 2013 Nov 20		105(22):1729-37. doi: 10.1093/jnci/djt280. Epub 2013 Oct 17.","Halabi S","J Natl Cancer Inst","2013","2013/10/19","PMC3833929","","10.1093/jnci/djt280"
23843441,"Plasma phospholipid fatty acids and prostate cancer risk in the SELECT trial","Brasky TM, Darke AK, Song X, Tangen CM, Goodman PJ, Thompson IM, Meyskens FL Jr, Goodman GE, Minasian LM, Parnes HL, Klein EA, Kristal AR.","J Natl Cancer Inst. 2013 Aug 7		105(15):1132-41. doi: 10.1093/jnci/djt174. Epub 2013 Jul 10.","Brasky TM","J Natl Cancer Inst","2013","2013/07/12","PMC3735464","","10.1093/jnci/djt174"
23479454,"Prostate cancer mortality in the Finnish randomized screening trial","Kilpeläinen TP, Tammela TL, Malila N, Hakama M, Santti H, Määttänen L, Stenman UH, Kujala P, Auvinen A.","J Natl Cancer Inst. 2013 May 15		105(10):719-25. doi: 10.1093/jnci/djt038. Epub 2013 Mar 11.","Kilpeläinen TP","J Natl Cancer Inst","2013","2013/03/13","","","10.1093/jnci/djt038"
22972968,"Health-related quality-of-life findings for the prostate cancer prevention trial","Moinpour CM, Darke AK, Donaldson GW, Cespedes D, Johnson CR, Ganz PA, Patrick DL, Ware JE Jr, Shumaker SA, Meyskens FL, Thompson IM Jr.","J Natl Cancer Inst. 2012 Sep 19		104(18):1373-85. doi: 10.1093/jnci/djs359. Epub 2012 Sep 12.","Moinpour CM","J Natl Cancer Inst","2012","2012/09/14","PMC3529595","","10.1093/jnci/djs359"
22228146,"Prostate cancer screening in the randomized Prostate, Lung, Colorectal, and Ovarian Cancer Screening Trial: mortality results after 13 years of follow-up","Andriole GL, Crawford ED, Grubb RL 3rd, Buys SS, Chia D, Church TR, Fouad MN, Isaacs C, Kvale PA, Reding DJ, Weissfeld JL, Yokochi LA, O'Brien B, Ragard LR, Clapp JD, Rathmell JM, Riley TL, Hsing AW, Izmirlian G, Pinsky PF, Kramer BS…		PLCO Project Team.","J Natl Cancer Inst. 2012 Jan 18	104(2):125-32. doi: 10.1093/jnci/djr500. Epub 2012 Jan 6.","Andriole GL","J Natl Cancer Inst","2012","2012/01/10","PMC3260132","","10.1093/jnci/djr500"
35577503,"Anti-CSF-1R emactuzumab in combination with anti-PD-L1 atezolizumab in advanced solid tumor patients naïve or experienced for immune checkpoint blockade","Gomez-Roca C, Cassier P, Zamarin D, Machiels JP, Luis Perez Gracia J, Stephen Hodi F, Taus A, Martinez Garcia M, Boni V, Eder JP, Hafez N, Sullivan R, Mcdermott D, Champiat S, Aspeslagh S, Terret C, Jegg AM, Jacob W, Cannarile MA, Rie…		10(5):e004076. doi: 10.1136/jitc-2021-004076.","Gomez-Roca C","J Immunother Cancer","2022","2022/05/16","PMC9114963","","10.1136/jitc-2021-004076"
35537782,"Camrelizumab plus famitinib for advanced or metastatic urothelial carcinoma after platinum-based therapy: data from a multicohort phase 2 study","Qu YY, Sun Z, Han W, Zou Q, Xing N, Luo H, Zhang X, He C, Bian XJ, Cai J, Chen C, Wang Q, Ye DW.","J Immunother Cancer. 2022 May		10(5):e004427. doi: 10.1136/jitc-2021-004427.","Qu YY","J Immunother Cancer","2022","2022/05/10","PMC9092172","","10.1136/jitc-2021-004427"
35444058,"Bempegaldesleukin plus nivolumab in first-line renal cell carcinoma: results from the PIVOT-02 study","Tannir NM, Cho DC, Diab A, Sznol M, Bilen MA, Balar AV, Grignani G, Puente E, Tang L, Chien D, Hoch U, Choudhury A, Yu D, Currie SL, Tagliaferri MA, Zalevsky J, Siefker-Radtke AO, Hurwitz ME.","J Immunother Cancer. 2022 Apr		10(4):e004419. doi: 10.1136/jitc-2021-004419.","Tannir NM","J Immunother Cancer","2022","2022/04/21","PMC9021810","","10.1136/jitc-2021-004419"
35414591,"Dual checkpoint targeting of B7-H3 and PD-1 with enoblituzumab and pembrolizumab in advanced solid tumors: interim results from a multicenter phase I/II trial","Aggarwal C, Prawira A, Antonia S, Rahma O, Tolcher A, Cohen RB, Lou Y, Hauke R, Vogelzang N, P Zandberg D, Kalebasty AR, Atkinson V, Adjei AA, Seetharam M, Birnbaum A, Weickhardt A, Ganju V, Joshua AM, Cavallo R, Peng L, Zhang X…		10(4):e004424. doi: 10.1136/jitc-2021-004424.","Aggarwal C","J Immunother Cancer","2022","2022/04/13","PMC9006844","","10.1136/jitc-2021-004424"
35277461,"Phase 2 trial of T-cell activation using MVI-816 and pembrolizumab in patients with metastatic, castration-resistant prostate cancer (mCRPC)","McNeel DG, Eickhoff JC, Wargowski E, Johnson LE, Kyriakopoulos CE, Emamekhoo H, Lang JM, Brennan MJ, Liu G.","J Immunother Cancer. 2022 Mar		10(3):e004198. doi: 10.1136/jitc-2021-004198.","McNeel DG","J Immunother Cancer","2022","2022/03/12","PMC8919462","","10.1136/jitc-2021-004198"
35217575,"Phase I/II study of the LAG-3 inhibitor ieramilimab (LAG525) ± anti-PD-1 spartalizumab (PDR001) in patients with advanced malignancies","Schöffski P, Tan DSW, Martín M, Ochoa-de-Olza M, Sarantopoulos J, Carvajal RD, Kyi C, Esaki T, Prawira A, Akerley W, De Braud F, Hui R, Zhang T, Soo RA, Maur M, Weickhardt A, Krauss J, Deschler-Baier B, Lau A, Samant TS, Longmire T, Chowdhury NR, Sabat…		10(2):e003776. doi: 10.1136/jitc-2021-003776.","Schöffski P","J Immunother Cancer","2022","2022/02/26","PMC8883259","","10.1136/jitc-2021-003776"
35058326,"Targeting CD38 and PD-1 with isatuximab plus cemiplimab in patients with advanced solid malignancies: results from a phase I/II open-label, multicenter study","Zucali PA, Lin CC, Carthon BC, Bauer TM, Tucci M, Italiano A, Iacovelli R, Su WC, Massard C, Saleh M, Daniele G, Greystoke A, Gutierrez M, Pant S, Shen YC, Perrino M, Meng R, Abbadessa G, Lee H, Dong Y, Chiron M, Wang R, Loumagne…		10(1):e003697. doi: 10.1136/jitc-2021-003697.","Zucali PA","J Immunother Cancer","2022","2022/01/21","PMC8783811","","10.1136/jitc-2021-003697"
34452927,"IL-7 expands lymphocyte populations and enhances immune responses to sipuleucel-T in patients with metastatic castration-resistant prostate cancer (mCRPC)","Pachynski RK, Morishima C, Szmulewitz R, Harshman L, Appleman L, Monk P, Bitting RL, Kucuk O, Millard F, Seigne JD, Fling SP, Maecker HT, Duault C, Ramchurren N, Hess B, D'Amico L, Lacroix A, Kaiser JC, Morre M, Grégoire A, Cheever …		9(8):e002903. doi: 10.1136/jitc-2021-002903.","Pachynski RK","J Immunother Cancer","2021","2021/08/28","PMC8404457","","10.1136/jitc-2021-002903"
34376554,"Phase Ib study of patients with metastatic castrate-resistant prostate cancer treated with different sequencing regimens of atezolizumab and sipuleucel-T","Dorff T, Hirasawa Y, Acoba J, Pagano I, Tamura D, Pal S, Zhang M, Waitz R, Dhal A, Haynes W, Shon J, Scholz M, Furuya H, Chan OTM, Huang J, Rosser C.","J Immunother Cancer. 2021 Aug		9(8):e002931. doi: 10.1136/jitc-2021-002931.","Dorff T","J Immunother Cancer","2021","2021/08/11","PMC8356194","","10.1136/jitc-2021-002931"
33986125,"Pre-existing immune status associated with response to combination of sipuleucel-T and ipilimumab in patients with metastatic castration-resistant prostate cancer","Sinha M, Zhang L, Subudhi S, Chen B, Marquez J, Liu EV, Allaire K, Cheung A, Ng S, Nguyen C, Friedlander TW, Aggarwal R, Spitzer M, Allison JP, Small EJ, Sharma P, Fong L.","J Immunother Cancer. 2021 May		9(5):e002254. doi: 10.1136/jitc-2020-002254.","Sinha M","J Immunother Cancer","2021","2021/05/14","PMC8126308","","10.1136/jitc-2020-002254"
33762322,"Phase I study of a multitargeted recombinant Ad5 PSA/MUC-1/brachyury-based immunotherapy vaccine in patients with metastatic castration-resistant prostate cancer (mCRPC)","Bilusic M, McMahon S, Madan RA, Karzai F, Tsai YT, Donahue RN, Palena C, Jochems C, Marté JL, Floudas C, Strauss J, Redman J, Abdul Sater H, Rabizadeh S, Soon-Shiong P, Schlom J, Gulley JL.","J Immunother Cancer. 2021…		9(3):e002374. doi: 10.1136/jitc-2021-002374.","Bilusic M","J Immunother Cancer","2021","2021/03/25","PMC7993215","","10.1136/jitc-2021-002374"
33664086,"Clinical and immunologic impact of short-course enzalutamide alone and with immunotherapy in non-metastatic castration sensitive prostate cancer","Madan RA, Karzai F, Donahue RN, Al-Harthy M, Bilusic M, Rosner II, Singh H, Arlen PM, Theoret MR, Marté JL, Cordes L, Couvillon A, Hankin A, Williams M, Owens H, Lochrin SE, Chau CH, Steinberg S, Figg WD, Dahut W, Schlom J, Gulley JL.","J Imm…		9(3):e001556. doi: 10.1136/jitc-2020-001556.","Madan RA","J Immunother Cancer","2021","2021/03/05","PMC7934713","","10.1136/jitc-2020-001556"
33653802,"Rapamycin enhances BCG-specific γδ T cells during intravesical BCG therapy for non-muscle invasive bladder cancer: a randomized, double-blind study","Ji N, Mukherjee N, Reyes RM, Gelfond J, Javors M, Meeks JJ, McConkey DJ, Shu ZJ, Ramamurthy C, Dennett R, Curiel TJ, Svatek RS.","J Immunother Cancer. 2021 Mar		9(3):e001941. doi: 10.1136/jitc-2020-001941.","Ji N","J Immunother Cancer","2021","2021/03/03","PMC7929866","","10.1136/jitc-2020-001941"
33184050,"Vaccination against RhoC induces long-lasting immune responses in patients with prostate cancer: results from a phase I/II clinical trial","Schuhmacher J, Heidu S, Balchen T, Richardson JR, Schmeltz C, Sonne J, Schweiker J, Rammensee HG, Thor Straten P, Røder MA, Brasso K, Gouttefangeas C.","J Immunother Cancer. 2020 Nov		8(2):e001157. doi: 10.1136/jitc-2020-001157.","Schuhmacher J","J Immunother Cancer","2020","2020/11/13","PMC7662471","","10.1136/jitc-2020-001157"
32616555,"A phase II single-arm study of pembrolizumab with enzalutamide in men with metastatic castration-resistant prostate cancer progressing on enzalutamide alone","Graff JN, Beer TM, Alumkal JJ, Slottke RE, Redmond WL, Thomas GV, Thompson RF, Wood MA, Koguchi Y, Chen Y, Latour E, Bergan RC, Drake CG, Moran AE.","J Immunother Cancer. 2020 Jul		8(2):e000642. doi: 10.1136/jitc-2020-000642.","Graff JN","J Immunother Cancer","2020","2020/07/04","PMC7333874","","10.1136/jitc-2020-000642"
32591433,"Safety and immunogenicity of novel 5T4 viral vectored vaccination regimens in early stage prostate cancer: a phase I clinical trial","Cappuccini F, Bryant R, Pollock E, Carter L, Verrill C, Hollidge J, Poulton I, Baker M, Mitton C, Baines A, Meier A, Schmidt G, Harrop R, Protheroe A, MacPherson R, Kennish S, Morgan S, Vigano S, Romero PJ, Evans T, Catto J, Hamdy F, Hill AVS, Redchenko I…		8(1):e000928. doi: 10.1136/jitc-2020-000928.","Cappuccini F","J Immunother Cancer","2020","2020/06/28","PMC7319775","","10.1136/jitc-2020-000928"
32376721,"Combination immunotherapy induces distinct T-cell repertoire responses when administered to patients with different malignancies","Cham J, Zhang L, Kwek S, Paciorek A, He T, Fong G, Oh DY, Fong L.","J Immunother Cancer. 2020 May		8(1):e000368. doi: 10.1136/jitc-2019-000368.","Cham J","J Immunother Cancer","2020","2020/05/08","PMC7223469","","10.1136/jitc-2019-000368"
32269146,"Neoadjuvant PROSTVAC prior to radical prostatectomy enhances T-cell infiltration into the tumor immune microenvironment in men with prostate cancer","Abdul Sater H, Marté JL, Donahue RN, Walter-Rodriguez B, Heery CR, Steinberg SM, Cordes LM, Chun G, Karzai F, Bilusic M, Harmon SA, Turkbey IB, Choyke PL, Schlom J, Dahut WL, Madan RA, Pinto PA, Gulley JL.","J Immunother Cancer. 2020 Mar		8(1):e000655. doi: 10.1136/jitc-2020-000655.","Abdul Sater H","J Immunother Cancer","2020","2020/04/10","PMC7174144","","10.1136/jitc-2020-000655"
31727154,"Blood-derived dendritic cell vaccinations induce immune responses that correlate with clinical outcome in patients with chemo-naive castration-resistant prostate cancer","Westdorp H, Creemers JHA, van Oort IM, Schreibelt G, Gorris MAJ, Mehra N, Simons M, de Goede AL, van Rossum MM, Croockewit AJ, Figdor CG, Witjes JA, Aarntzen EHJG, Mus RDM, Brüning M, Petry K, Gotthardt M, Barentsz JO,…		7(1):302. doi: 10.1186/s40425-019-0787-6.","Westdorp H","J Immunother Cancer","2019","2019/11/16","PMC6854814","","10.1186/s40425-019-0787-6"
30700328,"FLT PET/CT imaging of metastatic prostate cancer patients treated with pTVG-HP DNA vaccine and pembrolizumab","Scarpelli M, Zahm C, Perlman S, McNeel DG, Jeraj R, Liu G.","J Immunother Cancer. 2019 Jan 30		7(1):23. doi: 10.1186/s40425-019-0516-1.","Scarpelli M","J Immunother Cancer","2019","2019/02/01","PMC6354338","","10.1186/s40425-019-0516-1"
30227893,"Quick efficacy seeking trial (QuEST1): a novel combination immunotherapy study designed for rapid clinical signal assessment metastatic castration-resistant prostate cancer","Redman JM, Steinberg SM, Gulley JL.","J Immunother Cancer. 2018 Sep 18		6(1):91. doi: 10.1186/s40425-018-0409-8.","Redman JM","J Immunother Cancer","2018","2018/09/20","PMC6145343","","10.1186/s40425-018-0409-8"
29534736,"Prime-boost vaccination targeting prostatic acid phosphatase (PAP) in patients with metastatic castration-resistant prostate cancer (mCRPC) using Sipuleucel-T and a DNA vaccine","Wargowski E, Johnson LE, Eickhoff JC, Delmastro L, Staab MJ, Liu G, McNeel DG.","J Immunother Cancer. 2018 Mar 13		6(1):21. doi: 10.1186/s40425-018-0333-y.","Wargowski E","J Immunother Cancer","2018","2018/03/15","PMC5850960","","10.1186/s40425-018-0333-y"
29510739,"Measuring multiple parameters of CD8+ tumor-infiltrating lymphocytes in human cancers by image analysis","Steele KE, Tan TH, Korn R, Dacosta K, Brown C, Kuziora M, Zimmermann J, Laffin B, Widmaier M, Rognoni L, Cardenes R, Schneider K, Boutrin A, Martin P, Zha J, Wiestler T.","J Immunother Cancer. 2018 Mar 6		6(1):20. doi: 10.1186/s40425-018-0326-x.","Steele KE","J Immunother Cancer","2018","2018/03/08","PMC5839005","","10.1186/s40425-018-0326-x"
28716080,"Pretreatment antigen-specific immunity and regulation - association with subsequent immune response to anti-tumor DNA vaccination","Johnson LE, Olson BM, McNeel DG.","J Immunother Cancer. 2017 Jul 18		5(1):56. doi: 10.1186/s40425-017-0260-3.","Johnson LE","J Immunother Cancer","2017","2017/07/19","PMC5514519","","10.1186/s40425-017-0260-3"
35446628,"Orteronel for Metastatic Hormone-Sensitive Prostate Cancer: A Multicenter, Randomized, Open-Label Phase III Trial (SWOG-1216)","Agarwal N, Tangen CM, Hussain MHA, Gupta S, Plets M, Lara PN, Harzstark AL, Twardowski PW, Paller CJ, Zylla D, Zibelman MR, Levine E, Roth BJ, Goldkorn A, Vaena DA, Kohli M, Crispino T, Vogelzang NJ, Thompson IM Jr, Quinn DI.","J Clin Oncol. 2022 Oct 1		40(28):3301-3309. doi: 10.1200/JCO.21.02517. Epub 2022 Apr 21.","Agarwal N","J Clin Oncol","2022","2022/04/21","PMC9553390","","10.1200/JCO.21.02517"
35420921,"Improved Survival With Enzalutamide in Patients With Metastatic Hormone-Sensitive Prostate Cancer","Armstrong AJ, Azad AA, Iguchi T, Szmulewitz RZ, Petrylak DP, Holzbeierlein J, Villers A, Alcaraz A, Alekseev B, Shore ND, Gomez-Veiga F, Rosbrook B, Zohren F, Yamada S, Haas GP, Stenzl A.","J Clin Oncol. 2022 May 20		40(15):1616-1622. doi: 10.1200/JCO.22.00193. Epub 2022 Apr 14.","Armstrong AJ","J Clin Oncol","2022","2022/04/14","PMC9113211","","10.1200/JCO.22.00193"
35254888,"Dose-Dense Methotrexate, Vinblastine, Doxorubicin, and Cisplatin or Gemcitabine and Cisplatin as Perioperative Chemotherapy for Patients With Nonmetastatic Muscle-Invasive Bladder Cancer: Results of the GETUG-AFU V05 VESPER Trial","Pfister C, Gravis G, Fléchon A, Chevreau C, Mahammedi H, Laguerre B, Guillot A, Joly F, Soulié M, Allory Y, Harter V, Culine S		VESPER Trial Investigators.","J Clin Oncol. 2022 Jun 20	40(18):2013-2022. doi: 10.1200/JCO.21.02051. Epub 2022 Mar 7.","Pfister C","J Clin Oncol","2022","2022/03/07","","","10.1200/JCO.21.02051"
35196107,"Minority Enrollment in Phase II and III Clinical Trials in Urologic Oncology","Owens-Walton J, Williams C, Rompré-Brodeur A, Pinto PA, Ball MW.","J Clin Oncol. 2022 May 10		40(14):1583-1589. doi: 10.1200/JCO.21.01885. Epub 2022 Feb 23.","Owens-Walton J","J Clin Oncol","2022","2022/02/23","PMC9084430","","10.1200/JCO.21.01885"
35089812,"Neoadjuvant Atezolizumab With Gemcitabine and Cisplatin in Patients With Muscle-Invasive Bladder Cancer: A Multicenter, Single-Arm, Phase II Trial","Funt SA, Lattanzi M, Whiting K, Al-Ahmadie H, Quinlan C, Teo MY, Lee CH, Aggen D, Zimmerman D, McHugh D, Apollo A, Durdin TD, Truong H, Kamradt J, Khalil M, Lash B, Ostrovnaya I, McCoy AS, Hettich G, Regazzi A, Jihad M, Ratna N, Boswell A, …		40(12):1312-1322. doi: 10.1200/JCO.21.01485. Epub 2022 Jan 28.","Funt SA","J Clin Oncol","2022","2022/01/28","","","10.1200/JCO.21.01485"
35044810,"CALGB 40603 (Alliance): Long-Term Outcomes and Genomic Correlates of Response and Survival After Neoadjuvant Chemotherapy With or Without Carboplatin and Bevacizumab in Triple-Negative Breast Cancer","Shepherd JH, Ballman K, Polley MC, Campbell JD, Fan C, Selitsky S, Fernandez-Martinez A, Parker JS, Hoadley KA, Hu Z, Li Y, Soloway MG, Spears PA, Singh B, Tolaney SM, Somlo G, Port ER, Ma…		40(12):1323-1334. doi: 10.1200/JCO.21.01506. Epub 2022 Jan 19.","Shepherd JH","J Clin Oncol","2022","2022/01/19","PMC9015203","","10.1200/JCO.21.01506"
35041493,"Phase II Trial of Imatinib Plus Binimetinib in Patients With Treatment-Naive Advanced Gastrointestinal Stromal Tumor","Chi P, Qin LX, Nguyen B, Kelly CM, D'Angelo SP, Dickson MA, Gounder MM, Keohan ML, Movva S, Nacev BA, Rosenbaum E, Thornton KA, Crago AM, Yoon S, Ulaner G, Yeh R, Martindale M, Phelan HT, Biniakewitz MD, Warda S, Lee CJ, Berger MF, Schultz ND, Singer S, Hwang S, Chen Y,…		40(9):997-1008. doi: 10.1200/JCO.21.02029. Epub 2022 Jan 18.","Chi P","J Clin Oncol","2022","2022/01/18","PMC8937014","","10.1200/JCO.21.02029"
34928708,"Health-Related Quality of Life in Metastatic, Hormone-Sensitive Prostate Cancer: ENZAMET (ANZUP 1304), an International, Randomized Phase III Trial Led by ANZUP","Stockler MR, Martin AJ, Davis ID, Dhillon HM, Begbie SD, Chi KN, Chowdhury S, Coskinas X, Frydenberg M, Hague WE, Horvath LG, Joshua AM, Lawrence NJ, Marx GM, McCaffrey J, McDermott R, McJannett M, North SA, Parnis F, Paruleka…		ENZAMET Trial Investigators and the Australian and New Zealand Urogenital and Prostate Cancer Trials Group (ANZUP).","J Clin Oncol. 2022 Mar 10	40(8):837-846. doi: 10.1200/JCO.21.00941. Epub 2021 Dec 20.","Stockler MR","J Clin Oncol","2022","2021/12/20","PMC8906451","","10.1200/JCO.21.00941"
34757812,"Quality of Life in Men With Prostate Cancer Randomly Allocated to Receive Docetaxel or Abiraterone in the STAMPEDE Trial","Rush HL, Murphy L, Morgans AK, Clarke NW, Cook AD, Attard G, Macnair A, Dearnaley DP, Parker CC, Russell JM, Gillessen S, Matheson D, Millman R, Brawley CD, Pugh C, Tanguay JS, Jones RJ, Wagstaff J, Rudman S, O'Sullivan JM, Gale J, Birtle A, Protheroe A, Gray E, Per…		40(8):825-836. doi: 10.1200/JCO.21.00728. Epub 2021 Nov 10.","Rush HL","J Clin Oncol","2022","2021/11/10","PMC7612717","EMS144079","10.1200/JCO.21.00728"
34428076,"Phase II Study of Gemcitabine and Split-Dose Cisplatin Plus Pembrolizumab as Neoadjuvant Therapy Before Radical Cystectomy in Patients With Muscle-Invasive Bladder Cancer","Rose TL, Harrison MR, Deal AM, Ramalingam S, Whang YE, Brower B, Dunn M, Osterman CK, Heiling HM, Bjurlin MA, Smith AB, Nielsen ME, Tan HJ, Wallen E, Woods ME, George D, Zhang T, Drier A, Kim WY, Milowsky MI.","J Cli…		39(28):3140-3148. doi: 10.1200/JCO.21.01003. Epub 2021 Aug 24.","Rose TL","J Clin Oncol","2021","2021/08/24","PMC8478388","","10.1200/JCO.21.01003"
34197181,"Radiation and Androgen Deprivation Therapy With or Without Docetaxel in the Management of Nonmetastatic Unfavorable-Risk Prostate Cancer: A Prospective Randomized Trial","D'Amico AV, Xie W, McMahon E, Loffredo M, Medeiros S, Joseph D, Denham J, Kumar P, Bubley G, Sullivan M, Hellwig R, Carlos Vera J, Freter R, Jeffrey Baker W, Wong JY, Renshaw AA, Kantoff PW.","J Clin Oncol. 2021 Sep 10		39(26):2938-2947. doi: 10.1200/JCO.21.00596. Epub 2021 Jul 1.","D'Amico AV","J Clin Oncol","2021","2021/07/01","PMC8425842","","10.1200/JCO.21.00596"
33989025,"Randomized Phase III Trial of Gemcitabine and Cisplatin With Bevacizumab or Placebo in Patients With Advanced Urothelial Carcinoma: Results of CALGB 90601 (Alliance)","Rosenberg JE, Ballman KA, Halabi S, Atherton PJ, Mortazavi A, Sweeney C, Stadler WM, Teply BA, Picus J, Tagawa ST, Katragadda S, Vaena D, Misleh J, Hoimes C, Plimack ER, Flaig TW, Dreicer R, Bajorin D, Hahn O, Small EJ, M…		39(22):2486-2496. doi: 10.1200/JCO.21.00286. Epub 2021 May 14.","Rosenberg JE","J Clin Oncol","2021","2021/05/14","PMC8462587","","10.1200/JCO.21.00286"
33914595,"Apalutamide in Patients With Metastatic Castration-Sensitive Prostate Cancer: Final Survival Analysis of the Randomized, Double-Blind, Phase III TITAN Study","Chi KN, Chowdhury S, Bjartell A, Chung BH, Pereira de Santana Gomes AJ, Given R, Juárez A, Merseburger AS, Özgüroğlu M, Uemura H, Ye D, Brookman-May S, Mundle SD, McCarthy SA, Larsen JS, Sun W, Bevans KB, Zhang K, Bandyopadhyay N,…		39(20):2294-2303. doi: 10.1200/JCO.20.03488. Epub 2021 Apr 29.","Chi KN","J Clin Oncol","2021","2021/04/29","","","10.1200/JCO.20.03488"
33835822,"Impact of a Genomic Test on Treatment Decision in a Predominantly African American Population With Favorable-Risk Prostate Cancer: A Randomized Trial","Murphy AB, Abern MR, Liu L, Wang H, Hollowell CMP, Sharifi R, Vidal P, Kajdacsy-Balla A, Sekosan M, Ferrer K, Wu S, Gallegos M, King-Lee P, Sharp LK, Ferrans CE, Gann PH.","J Clin Oncol. 2021 May 20		39(15):1660-1670. doi: 10.1200/JCO.20.02997. Epub 2021 Apr 9.","Murphy AB","J Clin Oncol","2021","2021/04/09","PMC8148420","","10.1200/JCO.20.02997"
33734864,"Low-Dose Tamoxifen for Mammographic Density Reduction: A Randomized Controlled Trial","Eriksson M, Eklund M, Borgquist S, Hellgren R, Margolin S, Thoren L, Rosendahl A, Lång K, Tapia J, Bäcklund M, Discacciati A, Crippa A, Gabrielson M, Hammarström M, Wengström Y, Czene K, Hall P.","J Clin Oncol. 2021 Jun 10		39(17):1899-1908. doi: 10.1200/JCO.20.02598. Epub 2021 Mar 18.","Eriksson M","J Clin Oncol","2021","2021/03/18","PMC8189632","","10.1200/JCO.20.02598"
33617303,"TRANSFORMER: A Randomized Phase II Study Comparing Bipolar Androgen Therapy Versus Enzalutamide in Asymptomatic Men With Castration-Resistant Metastatic Prostate Cancer","Denmeade SR, Wang H, Agarwal N, Smith DC, Schweizer MT, Stein MN, Assikis V, Twardowski PW, Flaig TW, Szmulewitz RZ, Holzbeierlein JM, Hauke RJ, Sonpavde G, Garcia JA, Hussain A, Sartor O, Mao S, Cao H, Fu W, Wang T, A…		39(12):1371-1382. doi: 10.1200/JCO.20.02759. Epub 2021 Feb 22.","Denmeade SR","J Clin Oncol","2021","2021/02/22","PMC8274807","","10.1200/JCO.20.02759"
33497252,"Prostate-Only Versus Whole-Pelvic Radiation Therapy in High-Risk and Very High-Risk Prostate Cancer (POP-RT): Outcomes From Phase III Randomized Controlled Trial","Murthy V, Maitre P, Kannan S, Panigrahi G, Krishnatry R, Bakshi G, Prakash G, Pal M, Menon S, Phurailatpam R, Mokal S, Chaurasiya D, Popat P, Sable N, Agarwal A, Rangarajan V, Joshi A, Noronha V, Prabhash K, Mahantshetty U.",…		39(11):1234-1242. doi: 10.1200/JCO.20.03282. Epub 2021 Jan 26.","Murthy V","J Clin Oncol","2021","2021/01/26","","","10.1200/JCO.20.03282"
33471548,"Focal Boost to the Intraprostatic Tumor in External Beam Radiotherapy for Patients With Localized Prostate Cancer: Results From the FLAME Randomized Phase III Trial","Kerkmeijer LGW, Groen VH, Pos FJ, Haustermans K, Monninkhof EM, Smeenk RJ, Kunze-Busch M, de Boer JCJ, van der Voort van Zijp J, van Vulpen M, Draulans C, van den Bergh L, Isebaert S, van der Heide UA.","J Clin Oncol. 2021…		39(7):787-796. doi: 10.1200/JCO.20.02873. Epub 2021 Jan 20.","Kerkmeijer LGW","J Clin Oncol","2021","2021/01/20","","","10.1200/JCO.20.02873"
33332191,"Radical Cystectomy Against Intravesical BCG for High-Risk High-Grade Nonmuscle Invasive Bladder Cancer: Results From the Randomized Controlled BRAVO-Feasibility Study","Catto JWF, Gordon K, Collinson M, Poad H, Twiddy M, Johnson M, Jain S, Chahal R, Simms M, Dooldeniya M, Bell R, Koenig P, Conroy S, Goodwin L, Noon AP, Croft J, Brown JM		BRAVO study group.","J Clin Oncol. 2021 Jan 20	39(3):202-214. doi: 10.1200/JCO.20.01665. Epub 2020 Dec 17.","Catto JWF","J Clin Oncol","2021","2020/12/17","PMC8078404","","10.1200/JCO.20.01665"
33326257,"Pan-AKT Inhibitor Capivasertib With Docetaxel and Prednisolone in Metastatic Castration-Resistant Prostate Cancer: A Randomized, Placebo-Controlled Phase II Trial (ProCAID)","Crabb SJ, Griffiths G, Marwood E, Dunkley D, Downs N, Martin K, Light M, Northey J, Wilding S, Whitehead A, Shaw E, Birtle AJ, Bahl A, Elliott T, Westbury C, Sundar S, Robinson A, Jagdev S, Kumar S, Rooney C, Salin…		39(3):190-201. doi: 10.1200/JCO.20.01576. Epub 2020 Dec 16.","Crabb SJ","J Clin Oncol","2021","2020/12/16","PMC8078455","","10.1200/JCO.20.01576"
32897830,"Exploring Spatial-Temporal Changes in (18)F-Sodium Fluoride PET/CT and Circulating Tumor Cells in Metastatic Castration-Resistant Prostate Cancer Treated With Enzalutamide","Kyriakopoulos CE, Heath EI, Ferrari A, Sperger JM, Singh A, Perlman SB, Roth AR, Perk TG, Modelska K, Porcari A, Duggan W, Lang JM, Jeraj R, Liu G.","J Clin Oncol. 2020 Nov 1		38(31):3662-3671. doi: 10.1200/JCO.20.00348. Epub 2020 Sep 8.","Kyriakopoulos CE","J Clin Oncol","2020","2020/09/08","","","10.1200/JCO.20.00348"
32706639,"Cancer and Leukemia Group B 90203 (Alliance): Radical Prostatectomy With or Without Neoadjuvant Chemohormonal Therapy in Localized, High-Risk Prostate Cancer","Eastham JA, Heller G, Halabi S, Monk JP 3rd, Beltran H, Gleave M, Evans CP, Clinton SK, Szmulewitz RZ, Coleman J, Hillman DW, Watt CR, George S, Sanda MG, Hahn OM, Taplin ME, Parsons JK, Mohler JL, Small EJ, Morris MJ.","J Clin O…		38(26):3042-3050. doi: 10.1200/JCO.20.00315. Epub 2020 Jul 24.","Eastham JA","J Clin Oncol","2020","2020/07/25","PMC7479762","","10.1200/JCO.20.00315"
32552471,"Long-Term Outcomes in KEYNOTE-052: Phase II Study Investigating First-Line Pembrolizumab in Cisplatin-Ineligible Patients With Locally Advanced or Metastatic Urothelial Cancer","Vuky J, Balar AV, Castellano D, O'Donnell PH, Grivas P, Bellmunt J, Powles T, Bajorin D, Hahn NM, Savage MJ, Fang X, Godwin JL, Frenkl TL, Homet Moreno B, de Wit R, Plimack ER.","J Clin Oncol. 2020 Aug 10		38(23):2658-2666. doi: 10.1200/JCO.19.01213. Epub 2020 Jun 17.","Vuky J","J Clin Oncol","2020","2020/06/20","","","10.1200/JCO.19.01213"
32271672,"Randomized Double-Blind Phase II Study of Maintenance Pembrolizumab Versus Placebo After First-Line Chemotherapy in Patients With Metastatic Urothelial Cancer","Galsky MD, Mortazavi A, Milowsky MI, George S, Gupta S, Fleming MT, Dang LH, Geynisman DM, Walling R, Alter RS, Kassar M, Wang J, Gupta S, Davis N, Picus J, Philips G, Quinn DI, Haines GK 3rd, Hahn NM, Zhao Q, Yu M, Pal SK.","J …		38(16):1797-1806. doi: 10.1200/JCO.19.03091. Epub 2020 Apr 9.","Galsky MD","J Clin Oncol","2020","2020/04/10","PMC7255983","","10.1200/JCO.19.03091"
32167861,"Phase I Escalation and Expansion Study of Bemarituzumab (FPA144) in Patients With Advanced Solid Tumors and FGFR2b-Selected Gastroesophageal Adenocarcinoma","Catenacci DVT, Rasco D, Lee J, Rha SY, Lee KW, Bang YJ, Bendell J, Enzinger P, Marina N, Xiang H, Deng W, Powers J, Wainberg ZA.","J Clin Oncol. 2020 Jul 20		38(21):2418-2426. doi: 10.1200/JCO.19.01834. Epub 2020 Mar 13.","Catenacci DVT","J Clin Oncol","2020","2020/03/14","PMC7367551","","10.1200/JCO.19.01834"
31961766,"Phase IB/II Trial of Lenvatinib Plus Pembrolizumab in Patients With Advanced Renal Cell Carcinoma, Endometrial Cancer, and Other Selected Advanced Solid Tumors","Taylor MH, Lee CH, Makker V, Rasco D, Dutcus CE, Wu J, Stepan DE, Shumaker RC, Motzer RJ.","J Clin Oncol. 2020 Apr 10		38(11):1154-1163. doi: 10.1200/JCO.19.01598. Epub 2020 Jan 21.","Taylor MH","J Clin Oncol","2020","2020/01/22","PMC7145588","","10.1200/JCO.19.01598"
31829912,"Sequencing of Androgen-Deprivation Therapy With External-Beam Radiotherapy in Localized Prostate Cancer: A Phase III Randomized Controlled Trial","Malone S, Roy S, Eapen L, E C, MacRae R, Perry G, Bowen J, Samant R, Morgan S, Craig J, Malone K, Grimes S.","J Clin Oncol. 2020 Feb 20		38(6):593-601. doi: 10.1200/JCO.19.01904. Epub 2019 Dec 12.","Malone S","J Clin Oncol","2020","2019/12/13","PMC7186584","","10.1200/JCO.19.01904"
31774688,"Pembrolizumab for Treatment-Refractory Metastatic Castration-Resistant Prostate Cancer: Multicohort, Open-Label Phase II KEYNOTE-199 Study","Antonarakis ES, Piulats JM, Gross-Goupil M, Goh J, Ojamaa K, Hoimes CJ, Vaishampayan U, Berger R, Sezer A, Alanko T, de Wit R, Li C, Omlin A, Procopio G, Fukasawa S, Tabata KI, Park SH, Feyerabend S, Drake CG, Wu H, Qiu P, Kim J, Poehlein C, de Bon…		38(5):395-405. doi: 10.1200/JCO.19.01638. Epub 2019 Nov 27.","Antonarakis ES","J Clin Oncol","2020","2019/11/28","PMC7186583","","10.1200/JCO.19.01638"
31765263,"Nivolumab Is Effective in Mismatch Repair-Deficient Noncolorectal Cancers: Results From Arm Z1D-A Subprotocol of the NCI-MATCH (EAY131) Study","Azad NS, Gray RJ, Overman MJ, Schoenfeld JD, Mitchell EP, Zwiebel JA, Sharon E, Streicher H, Li S, McShane LM, Rubinstein L, Patton DR, Williams PM, Coffey B, Hamilton SR, Bahary N, Suga JM, Hatoum H, Abrams JS, Conley BA, Arteaga CL, Harris L, …		38(3):214-222. doi: 10.1200/JCO.19.00818. Epub 2019 Nov 25.","Azad NS","J Clin Oncol","2020","2019/11/26","PMC6968795","","10.1200/JCO.19.00818"
31689155,"Phase I Study of DSTP3086S, an Antibody-Drug Conjugate Targeting Six-Transmembrane Epithelial Antigen of Prostate 1, in Metastatic Castration-Resistant Prostate Cancer","Danila DC, Szmulewitz RZ, Vaishampayan U, Higano CS, Baron AD, Gilbert HN, Brunstein F, Milojic-Blair M, Wang B, Kabbarah O, Mamounas M, Fine BM, Maslyar DJ, Ungewickell A, Scher HI.","J Clin Oncol. 2019 Dec 20		37(36):3518-3527. doi: 10.1200/JCO.19.00646. Epub 2019 Nov 5.","Danila DC","J Clin Oncol","2019","2019/11/06","PMC7351321","","10.1200/JCO.19.00646"
31644357,"Phase II Trial of a DNA Vaccine Encoding Prostatic Acid Phosphatase (pTVG-HP [MVI-816]) in Patients With Progressive, Nonmetastatic, Castration-Sensitive Prostate Cancer","McNeel DG, Eickhoff JC, Johnson LE, Roth AR, Perk TG, Fong L, Antonarakis ES, Wargowski E, Jeraj R, Liu G.","J Clin Oncol. 2019 Dec 20		37(36):3507-3517. doi: 10.1200/JCO.19.01701. Epub 2019 Oct 23.","McNeel DG","J Clin Oncol","2019","2019/10/24","PMC7194451","","10.1200/JCO.19.01701"
31329516,"ARCHES: A Randomized, Phase III Study of Androgen Deprivation Therapy With Enzalutamide or Placebo in Men With Metastatic Hormone-Sensitive Prostate Cancer","Armstrong AJ, Szmulewitz RZ, Petrylak DP, Holzbeierlein J, Villers A, Azad A, Alcaraz A, Alekseev B, Iguchi T, Shore ND, Rosbrook B, Sugg J, Baron B, Chen L, Stenzl A.","J Clin Oncol. 2019 Nov 10		37(32):2974-2986. doi: 10.1200/JCO.19.00799. Epub 2019 Jul 22.","Armstrong AJ","J Clin Oncol","2019","2019/07/23","PMC6839905","","10.1200/JCO.19.00799"
30925126,"Self-Management in Long-Term Prostate Cancer Survivors: A Randomized, Controlled Trial","Skolarus TA, Metreger T, Wittmann D, Hwang S, Kim HM, Grubb RL 3rd, Gingrich JR, Zhu H, Piette JD, Hawley ST.","J Clin Oncol. 2019 May 20		37(15):1326-1335. doi: 10.1200/JCO.18.01770. Epub 2019 Mar 29.","Skolarus TA","J Clin Oncol","2019","2019/03/30","PMC6524986","","10.1200/JCO.18.01770"
30865549,"Prospective Multicenter Validation of Androgen Receptor Splice Variant 7 and Hormone Therapy Resistance in High-Risk Castration-Resistant Prostate Cancer: The PROPHECY Study","Armstrong AJ, Halabi S, Luo J, Nanus DM, Giannakakou P, Szmulewitz RZ, Danila DC, Healy P, Anand M, Rothwell CJ, Rasmussen J, Thornburg B, Berry WR, Wilder RS, Lu C, Chen Y, Silberstein JL, Kemeny G, Galletti G, S…		37(13):1120-1129. doi: 10.1200/JCO.18.01731. Epub 2019 Mar 13.","Armstrong AJ","J Clin Oncol","2019","2019/03/14","PMC6494355","","10.1200/JCO.18.01731"
30860948,"Effect of Chemotherapy With Docetaxel With Androgen Suppression and Radiotherapy for Localized High-Risk Prostate Cancer: The Randomized Phase III NRG Oncology RTOG 0521 Trial","Rosenthal SA, Hu C, Sartor O, Gomella LG, Amin MB, Purdy J, Michalski JM, Garzotto MG, Pervez N, Balogh AG, Rodrigues GB, Souhami L, Reaume MN, Williams SG, Hannan R, Horwitz EM, Raben A, Peters CA, Feng FY, Shi…		37(14):1159-1168. doi: 10.1200/JCO.18.02158. Epub 2019 Mar 12.","Rosenthal SA","J Clin Oncol","2019","2019/03/13","PMC6506419","","10.1200/JCO.18.02158"
30860943,"Patient-Centered Preference Assessment to Improve Satisfaction With Care Among Patients With Localized Prostate Cancer: A Randomized Controlled Trial","Jayadevappa R, Chhatre S, Gallo JJ, Wittink M, Morales KH, Lee DI, Guzzo TJ, Vapiwala N, Wong YN, Newman DK, Van Arsdalen K, Malkowicz SB, Schwartz JS, Wein AJ.","J Clin Oncol. 2019 Apr 20		37(12):964-973. doi: 10.1200/JCO.18.01091. Epub 2019 Mar 12.","Jayadevappa R","J Clin Oncol","2019","2019/03/13","","","10.1200/JCO.18.01091"
30817251,"Phase III Trial of PROSTVAC in Asymptomatic or Minimally Symptomatic Metastatic Castration-Resistant Prostate Cancer","Gulley JL, Borre M, Vogelzang NJ, Ng S, Agarwal N, Parker CC, Pook DW, Rathenborg P, Flaig TW, Carles J, Saad F, Shore ND, Chen L, Heery CR, Gerritsen WR, Priou F, Langkilde NC, Novikov A, Kantoff PW.","J Clin Oncol. 2019 May 1		37(13):1051-1061. doi: 10.1200/JCO.18.02031. Epub 2019 Feb 28.","Gulley JL","J Clin Oncol","2019","2019/03/01","PMC6494360","","10.1200/JCO.18.02031"
30811282,"Evaluation of Intense Androgen Deprivation Before Prostatectomy: A Randomized Phase II Trial of Enzalutamide and Leuprolide With or Without Abiraterone","McKay RR, Ye H, Xie W, Lis R, Calagua C, Zhang Z, Trinh QD, Chang SL, Harshman LC, Ross AE, Pienta KJ, Lin DW, Ellis WJ, Montgomery B, Chang P, Wagner AA, Bubley GJ, Kibel AS, Taplin ME.","J Clin Oncol. 2019 Apr 10		37(11):923-931. doi: 10.1200/JCO.18.01777. Epub 2019 Feb 27.","McKay RR","J Clin Oncol","2019","2019/02/28","PMC7051849","","10.1200/JCO.18.01777"
30526194,"Time Interval to Biochemical Failure as a Surrogate End Point in Locally Advanced Prostate Cancer: Analysis of Randomized Trial NRG/RTOG 9202","Dignam JJ, Hamstra DA, Lepor H, Grignon D, Brereton H, Currey A, Rosenthal S, Zeitzer KL, Venkatesan VM, Horwitz EM, Pisansky TM, Sandler HM.","J Clin Oncol. 2019 Jan 20		37(3):213-221. doi: 10.1200/JCO.18.00154. Epub 2018 Dec 7.","Dignam JJ","J Clin Oncol","2019","2018/12/12","PMC6338393","","10.1200/JCO.18.00154"
30433852,"Bladder Preservation With Twice-a-Day Radiation Plus Fluorouracil/Cisplatin or Once Daily Radiation Plus Gemcitabine for Muscle-Invasive Bladder Cancer: NRG/RTOG 0712-A Randomized Phase II Trial","Coen JJ, Zhang P, Saylor PJ, Lee CT, Wu CL, Parker W, Lautenschlaeger T, Zietman AL, Efstathiou JA, Jani AB, Kucuk O, Souhami L, Rodgers JP, Sandler HM, Shipley WU.","J Clin Oncol. 2019 Jan 1		37(1):44-51. doi: 10.1200/JCO.18.00537. Epub 2018 Nov 15.","Coen JJ","J Clin Oncol","2019","2018/11/16","PMC6354769","","10.1200/JCO.18.00537"
30106637,"Randomized Trial of Hypofractionated, Dose-Escalated, Intensity-Modulated Radiation Therapy (IMRT) Versus Conventionally Fractionated IMRT for Localized Prostate Cancer","Hoffman KE, Voong KR, Levy LB, Allen PK, Choi S, Schlembach PJ, Lee AK, McGuire SE, Nguyen Q, Pugh TJ, Frank SJ, Kudchadker RJ, Du W, Kuban DA.","J Clin Oncol. 2018 Oct 10		36(29):2943-2949. doi: 10.1200/JCO.2018.77.9868. Epub 2018 Aug 14.","Hoffman KE","J Clin Oncol","2018","2018/08/15","PMC6804854","","10.1200/JCO.2018.77.9868"
30028657,"Abiraterone Alone or in Combination With Enzalutamide in Metastatic Castration-Resistant Prostate Cancer With Rising Prostate-Specific Antigen During Enzalutamide Treatment","Attard G, Borre M, Gurney H, Loriot Y, Andresen-Daniil C, Kalleda R, Pham T, Taplin ME		PLATO collaborators.","J Clin Oncol. 2018 Sep 1	36(25):2639-2646. doi: 10.1200/JCO.2018.77.9827. Epub 2018 Jul 20.","Attard G","J Clin Oncol","2018","2018/07/21","PMC6118405","","10.1200/JCO.2018.77.9827"
29989857,"Patient-Reported Toxicity During Pelvic Intensity-Modulated Radiation Therapy: NRG Oncology-RTOG 1203","Klopp AH, Yeung AR, Deshmukh S, Gil KM, Wenzel L, Westin SN, Gifford K, Gaffney DK, Small W Jr, Thompson S, Doncals DE, Cantuaria GHC, Yaremko BP, Chang A, Kundapur V, Mohan DS, Haas ML, Kim YB, Ferguson CL, Pugh SL, Kachnic LA, Bruner DW.","J Clin Oncol. 2018 Aug 20		36(24):2538-2544. doi: 10.1200/JCO.2017.77.4273. Epub 2018 Jul 10.","Klopp AH","J Clin Oncol","2018","2018/07/11","PMC6097832","","10.1200/JCO.2017.77.4273"
29985747,"Clinical and Genomic Characterization of Treatment-Emergent Small-Cell Neuroendocrine Prostate Cancer: A Multi-institutional Prospective Study","Aggarwal R, Huang J, Alumkal JJ, Zhang L, Feng FY, Thomas GV, Weinstein AS, Friedl V, Zhang C, Witte ON, Lloyd P, Gleave M, Evans CP, Youngren J, Beer TM, Rettig M, Wong CK, True L, Foye A, Playdle D, Ryan CJ, Lara P, Chi KN, Uzunangelov V, Sok…		36(24):2492-2503. doi: 10.1200/JCO.2017.77.6880. Epub 2018 Jul 9.","Aggarwal R","J Clin Oncol","2018","2018/07/10","PMC6366813","","10.1200/JCO.2017.77.6880"
29742009,"Multicenter Prospective Phase II Trial of Neoadjuvant Dose-Dense Gemcitabine Plus Cisplatin in Patients With Muscle-Invasive Bladder Cancer","Iyer G, Balar AV, Milowsky MI, Bochner BH, Dalbagni G, Donat SM, Herr HW, Huang WC, Taneja SS, Woods M, Ostrovnaya I, Al-Ahmadie H, Arcila ME, Riches JC, Meier A, Bourque C, Shady M, Won H, Rose TL, Kim WY, Kania BE, Boyd ME, Cipolla CK, Regazzi A…		36(19):1949-1956. doi: 10.1200/JCO.2017.75.0158. Epub 2018 May 9.","Iyer G","J Clin Oncol","2018","2018/05/10","PMC6049398","","10.1200/JCO.2017.75.0158"
29733771,"Phase Ib Trial With Birabresib, a Small-Molecule Inhibitor of Bromodomain and Extraterminal Proteins, in Patients With Selected Advanced Solid Tumors","Lewin J, Soria JC, Stathis A, Delord JP, Peters S, Awada A, Aftimos PG, Bekradda M, Rezai K, Zeng Z, Hussain A, Perez S, Siu LL, Massard C.","J Clin Oncol. 2018 Oct 20		36(30):3007-3014. doi: 10.1200/JCO.2018.78.2292. Epub 2018 May 7.","Lewin J","J Clin Oncol","2018","2018/05/08","","","10.1200/JCO.2018.78.2292"
29624463,"Phase III Intergroup Trial of Adjuvant Androgen Deprivation With or Without Mitoxantrone Plus Prednisone in Patients With High-Risk Prostate Cancer After Radical Prostatectomy: SWOG S9921","Hussain M, Tangen CM, Thompson IM Jr, Swanson GP, Wood DP, Sakr W, Dawson NA, Haas NB, Flaig TW, Dorff TB, Lin DW, Crawford ED, Quinn DI, Vogelzang NJ, Glode LM.","J Clin Oncol. 2018 May 20		36(15):1498-1504. doi: 10.1200/JCO.2017.76.4126. Epub 2018 Apr 6.","Hussain M","J Clin Oncol","2018","2018/04/07","PMC5959197","NIHMS968575","10.1200/JCO.2017.76.4126"
29590008,"Health-Related Quality-of-Life Analysis From KEYNOTE-045: A Phase III Study of Pembrolizumab Versus Chemotherapy for Previously Treated Advanced Urothelial Cancer","Vaughn DJ, Bellmunt J, Fradet Y, Lee JL, Fong L, Vogelzang NJ, Climent MA, Petrylak DP, Choueiri TK, Necchi A, Gerritsen W, Gurney H, Quinn DI, Culine S, Sternberg CN, Mai Y, Li H, Perini RF, Bajorin DF, de Wit R.","J Clin O…		36(16):1579-1587. doi: 10.1200/JCO.2017.76.9562. Epub 2018 Mar 28.","Vaughn DJ","J Clin Oncol","2018","2018/03/29","","","10.1200/JCO.2017.76.9562"
29590007,"Prospective International Randomized Phase II Study of Low-Dose Abiraterone With Food Versus Standard Dose Abiraterone In Castration-Resistant Prostate Cancer","Szmulewitz RZ, Peer CJ, Ibraheem A, Martinez E, Kozloff MF, Carthon B, Harvey RD, Fishkin P, Yong WP, Chiong E, Nabhan C, Karrison T, Figg WD, Stadler WM, Ratain MJ.","J Clin Oncol. 2018 May 10		36(14):1389-1395. doi: 10.1200/JCO.2017.76.4381. Epub 2018 Mar 28.","Szmulewitz RZ","J Clin Oncol","2018","2018/03/29","PMC5941614","NIHMS968571","10.1200/JCO.2017.76.4381"
29522362,"Quality of Life During Treatment With Chemohormonal Therapy: Analysis of E3805 Chemohormonal Androgen Ablation Randomized Trial in Prostate Cancer","Morgans AK, Chen YH, Sweeney CJ, Jarrard DF, Plimack ER, Gartrell BA, Carducci MA, Hussain M, Garcia JA, Cella D, DiPaola RS, Patrick-Miller LJ.","J Clin Oncol. 2018 Apr 10		36(11):1088-1095. doi: 10.1200/JCO.2017.75.3335. Epub 2018 Mar 9.","Morgans AK","J Clin Oncol","2018","2018/03/10","PMC5891128","","10.1200/JCO.2017.75.3335"
29489427,"Alterations in DNA Damage Response and Repair Genes as Potential Marker of Clinical Benefit From PD-1/PD-L1 Blockade in Advanced Urothelial Cancers","Teo MY, Seier K, Ostrovnaya I, Regazzi AM, Kania BE, Moran MM, Cipolla CK, Bluth MJ, Chaim J, Al-Ahmadie H, Snyder A, Carlo MI, Solit DB, Berger MF, Funt S, Wolchok JD, Iyer G, Bajorin DF, Callahan MK, Rosenberg JE.","J Clin Oncol. 2018 Ju…		36(17):1685-1694. doi: 10.1200/JCO.2017.75.7740. Epub 2018 Feb 28.","Teo MY","J Clin Oncol","2018","2018/03/01","PMC6366295","","10.1200/JCO.2017.75.7740"
29384722,"Chemohormonal Therapy in Metastatic Hormone-Sensitive Prostate Cancer: Long-Term Survival Analysis of the Randomized Phase III E3805 CHAARTED Trial","Kyriakopoulos CE, Chen YH, Carducci MA, Liu G, Jarrard DF, Hahn NM, Shevrin DH, Dreicer R, Hussain M, Eisenberger M, Kohli M, Plimack ER, Vogelzang NJ, Picus J, Cooney MM, Garcia JA, DiPaola RS, Sweeney CJ.","J Clin Oncol. 2018 Apr 10		36(11):1080-1087. doi: 10.1200/JCO.2017.75.3657. Epub 2018 Jan 31.","Kyriakopoulos CE","J Clin Oncol","2018","2018/02/01","PMC5891129","","10.1200/JCO.2017.75.3657"
29261442,"Seven-Month Prostate-Specific Antigen Is Prognostic in Metastatic Hormone-Sensitive Prostate Cancer Treated With Androgen Deprivation With or Without Docetaxel","Harshman LC, Chen YH, Liu G, Carducci MA, Jarrard D, Dreicer R, Hahn N, Garcia JA, Hussain M, Shevrin D, Eisenberger M, Kohli M, Plimack ER, Cooney M, Vogelzang NJ, Picus J, Dipaola R, Sweeney CJ		ECOG-ACRIN 3805 Investigators.","J Clin Oncol. 2018 Feb 1	36(4):376-382. doi: 10.1200/JCO.2017.75.3921. Epub 2017 Dec 20.","Harshman LC","J Clin Oncol","2018","2017/12/21","PMC5805480","","10.1200/JCO.2017.75.3921"
29261439,"Targeting Androgen Receptor and DNA Repair in Metastatic Castration-Resistant Prostate Cancer: Results From NCI 9012","Hussain M, Daignault-Newton S, Twardowski PW, Albany C, Stein MN, Kunju LP, Siddiqui J, Wu YM, Robinson D, Lonigro RJ, Cao X, Tomlins SA, Mehra R, Cooney KA, Montgomery B, Antonarakis ES, Shevrin DH, Corn PG, Whang YE, Smith DC, Caram MV, Knudsen KE, Stadler WM, Feng FY…		36(10):991-999. doi: 10.1200/JCO.2017.75.7310. Epub 2017 Dec 20.","Hussain M","J Clin Oncol","2018","2017/12/21","PMC6075827","","10.1200/JCO.2017.75.7310"
29240541,"Surveillance or Metastasis-Directed Therapy for Oligometastatic Prostate Cancer Recurrence: A Prospective, Randomized, Multicenter Phase II Trial","Ost P, Reynders D, Decaestecker K, Fonteyne V, Lumen N, De Bruycker A, Lambert B, Delrue L, Bultijnck R, Claeys T, Goetghebeur E, Villeirs G, De Man K, Ameye F, Billiet I, Joniau S, Vanhaverbeke F, De Meerleer G.","J Clin Oncol. 2018 Feb 10		36(5):446-453. doi: 10.1200/JCO.2017.75.4853. Epub 2017 Dec 14.","Ost P","J Clin Oncol","2018","2017/12/15","","","10.1200/JCO.2017.75.4853"
28834453,"Intravesical rAd-IFNα/Syn3 for Patients With High-Grade, Bacillus Calmette-Guerin-Refractory or Relapsed Non-Muscle-Invasive Bladder Cancer: A Phase II Randomized Study","Shore ND, Boorjian SA, Canter DJ, Ogan K, Karsh LI, Downs TM, Gomella LG, Kamat AM, Lotan Y, Svatek RS, Bivalacqua TJ, Grubb RL 3rd, Krupski TL, Lerner SP, Woods ME, Inman BA, Milowsky MI, Boyd A, Treasure FP, Gregory …		35(30):3410-3416. doi: 10.1200/JCO.2017.72.3064. Epub 2017 Aug 23.","Shore ND","J Clin Oncol","2017","2017/08/24","PMC5648171","","10.1200/JCO.2017.72.3064"
28809610,"Phase III Study Comparing a Reduced Dose of Cabazitaxel (20 mg/m(2)) and the Currently Approved Dose (25 mg/m(2)) in Postdocetaxel Patients With Metastatic Castration-Resistant Prostate Cancer-PROSELICA","Eisenberger M, Hardy-Bessard AC, Kim CS, Géczi L, Ford D, Mourey L, Carles J, Parente P, Font A, Kacso G, Chadjaa M, Zhang W, Bernard J, de Bono J.","J Clin Oncol. 2017 Oct 1		35(28):3198-3206. doi: 10.1200/JCO.2016.72.1076. Epub 2017 Aug 15.","Eisenberger M","J Clin Oncol","2017","2017/08/16","","","10.1200/JCO.2016.72.1076"
28809608,"Treatment of Patients With Metastatic Cancer Using a Major Histocompatibility Complex Class II-Restricted T-Cell Receptor Targeting the Cancer Germline Antigen MAGE-A3","Lu YC, Parker LL, Lu T, Zheng Z, Toomey MA, White DE, Yao X, Li YF, Robbins PF, Feldman SA, van der Bruggen P, Klebanoff CA, Goff SL, Sherry RM, Kammula US, Yang JC, Rosenberg SA.","J Clin Oncol. 2017 Oct 10		35(29):3322-3329. doi: 10.1200/JCO.2017.74.5463. Epub 2017 Aug 15.","Lu YC","J Clin Oncol","2017","2017/08/16","PMC5652397","","10.1200/JCO.2017.74.5463"
28753384,"Cabazitaxel Versus Docetaxel As First-Line Therapy for Patients With Metastatic Castration-Resistant Prostate Cancer: A Randomized Phase III Trial-FIRSTANA","Oudard S, Fizazi K, Sengeløv L, Daugaard G, Saad F, Hansen S, Hjälm-Eriksson M, Jassem J, Thiery-Vuillemin A, Caffo O, Castellano D, Mainwaring PN, Bernard J, Shen L, Chadjaa M, Sartor O.","J Clin Oncol. 2017 Oct 1		35(28):3189-3197. doi: 10.1200/JCO.2016.72.1068. Epub 2017 Jul 28.","Oudard S","J Clin Oncol","2017","2017/07/29","","","10.1200/JCO.2016.72.1068"
28654366,"Quantitative Assessment of Early [(18)F]Sodium Fluoride Positron Emission Tomography/Computed Tomography Response to Treatment in Men With Metastatic Prostate Cancer to Bone","Harmon SA, Perk T, Lin C, Eickhoff J, Choyke PL, Dahut WL, Apolo AB, Humm JL, Larson SM, Morris MJ, Liu G, Jeraj R.","J Clin Oncol. 2017 Aug 20		35(24):2829-2837. doi: 10.1200/JCO.2017.72.2348. Epub 2017 Jun 27.","Harmon SA","J Clin Oncol","2017","2017/06/28","PMC5562173","","10.1200/JCO.2017.72.2348"
28632486,"Randomized, Noncomparative, Phase II Trial of Early Switch From Docetaxel to Cabazitaxel or Vice Versa, With Integrated Biomarker Analysis, in Men With Chemotherapy-Naïve, Metastatic, Castration-Resistant Prostate Cancer","Antonarakis ES, Tagawa ST, Galletti G, Worroll D, Ballman K, Vanhuyse M, Sonpavde G, North S, Albany C, Tsao CK, Stewart J, Zaher A, Szatrowski T, Zhou W, Gjyrezi A, …		TAXYNERGY Investigators.","J Clin Oncol. 2017 Oct 1	35(28):3181-3188. doi: 10.1200/JCO.2017.72.4138. Epub 2017 Jun 20.","Antonarakis ES","J Clin Oncol","2017","2017/06/21","PMC5791829","","10.1200/JCO.2017.72.4138"
28402747,"Randomized Phase II Study Investigating Pazopanib Versus Weekly Paclitaxel in Relapsed or Progressive Urothelial Cancer","Jones RJ, Hussain SA, Protheroe AS, Birtle A, Chakraborti P, Huddart RA, Jagdev S, Bahl A, Stockdale A, Sundar S, Crabb SJ, Dixon-Hughes J, Alexander L, Morris A, Kelly C, Stobo J, Paul J, Powles T.","J Clin Oncol. 2017 Jun 1		35(16):1770-1777. doi: 10.1200/JCO.2016.70.7828. Epub 2017 Apr 12.","Jones RJ","J Clin Oncol","2017","2017/04/14","","","10.1200/JCO.2016.70.7828"
28355113,"Moderate Hypofractionation in High-Risk, Organ-Confined Prostate Cancer: Final Results of a Phase III Randomized Trial","Arcangeli G, Saracino B, Arcangeli S, Gomellini S, Petrongari MG, Sanguineti G, Strigari L.","J Clin Oncol. 2017 Jun 10		35(17):1891-1897. doi: 10.1200/JCO.2016.70.4189. Epub 2017 Mar 29.","Arcangeli G","J Clin Oncol","2017","2017/03/30","","","10.1200/JCO.2016.70.4189"
28300506,"Adding Celecoxib With or Without Zoledronic Acid for Hormone-Naïve Prostate Cancer: Long-Term Survival Results From an Adaptive, Multiarm, Multistage, Platform, Randomized Controlled Trial","Mason MD, Clarke NW, James ND, Dearnaley DP, Spears MR, Ritchie AWS, Attard G, Cross W, Jones RJ, Parker CC, Russell JM, Thalmann GN, Schiavone F, Cassoly E, Matheson D, Millman R, Rentsch CA, Barbe…		STAMPEDE Investigators.","J Clin Oncol. 2017 May 10	35(14):1530-1541. doi: 10.1200/JCO.2016.69.0677. Epub 2017 Mar 13.","Mason MD","J Clin Oncol","2017","2017/03/17","PMC5455701","","10.1200/JCO.2016.69.0677"
28296582,"Randomized Trial of a Hypofractionated Radiation Regimen for the Treatment of Localized Prostate Cancer","Catton CN, Lukka H, Gu CS, Martin JM, Supiot S, Chung PWM, Bauman GS, Bahary JP, Ahmed S, Cheung P, Tai KH, Wu JS, Parliament MB, Tsakiridis T, Corbett TB, Tang C, Dayes IS, Warde P, Craig TK, Julian JA, Levine MN.","J Clin Oncol. 2017 Jun 10		35(17):1884-1890. doi: 10.1200/JCO.2016.71.7397. Epub 2017 Mar 15.","Catton CN","J Clin Oncol","2017","2017/03/16","","","10.1200/JCO.2016.71.7397"
28034081,"Randomized, Double-Blind, Phase III Trial of Ipilimumab Versus Placebo in Asymptomatic or Minimally Symptomatic Patients With Metastatic Chemotherapy-Naive Castration-Resistant Prostate Cancer","Beer TM, Kwon ED, Drake CG, Fizazi K, Logothetis C, Gravis G, Ganju V, Polikoff J, Saad F, Humanski P, Piulats JM, Gonzalez Mella P, Ng SS, Jaeger D, Parnis FX, Franke FA, Puente J, Carvajal R, …		35(1):40-47. doi: 10.1200/JCO.2016.69.1584. Epub 2016 Oct 31.","Beer TM","J Clin Oncol","2017","2016/12/31","","","10.1200/JCO.2016.69.1584"
28034079,"Phase III, Double-Blind, Randomized Trial That Compared Maintenance Lapatinib Versus Placebo After First-Line Chemotherapy in Patients With Human Epidermal Growth Factor Receptor 1/2-Positive Metastatic Bladder Cancer","Powles T, Huddart RA, Elliott T, Sarker SJ, Ackerman C, Jones R, Hussain S, Crabb S, Jagdev S, Chester J, Hilman S, Beresford M, Macdonald G, Santhanam S, Frew JA, Stock…		35(1):48-55. doi: 10.1200/JCO.2015.66.3468. Epub 2016 Oct 28.","Powles T","J Clin Oncol","2017","2016/12/31","","","10.1200/JCO.2015.66.3468"
27870574,"Evaluation of BGJ398, a Fibroblast Growth Factor Receptor 1-3 Kinase Inhibitor, in Patients With Advanced Solid Tumors Harboring Genetic Alterations in Fibroblast Growth Factor Receptors: Results of a Global Phase I, Dose-Escalation and Dose-Expansion Study","Nogova L, Sequist LV, Perez Garcia JM, Andre F, Delord JP, Hidalgo M, Schellens JH, Cassier PA, Camidge DR, Schuler M, Vaishampay…		35(2):157-165. doi: 10.1200/JCO.2016.67.2048. Epub 2016 Nov 21.","Nogova L","J Clin Oncol","2017","2016/11/22","PMC6865065","NIHMS1058752","10.1200/JCO.2016.67.2048"
27870567,"Mindfulness-Based Cognitive Therapy in Advanced Prostate Cancer: A Randomized Controlled Trial","Chambers SK, Occhipinti S, Foley E, Clutton S, Legg M, Berry M, Stockler MR, Frydenberg M, Gardiner RA, Lepore SJ, Davis ID, Smith DP.","J Clin Oncol. 2017 Jan 20		35(3):291-297. doi: 10.1200/JCO.2016.68.8788. Epub 2016 Nov 21.","Chambers SK","J Clin Oncol","2017","2016/11/22","","","10.1200/JCO.2016.68.8788"
27646950,"Revised Overall Survival Analysis of a Phase II, Randomized, Double-Blind, Controlled Study of PROSTVAC in Men With Metastatic Castration-Resistant Prostate Cancer","Kantoff PW, Gulley JL, Pico-Navarro C.","J Clin Oncol. 2017 Jan		35(1):124-125. doi: 10.1200/JCO.2016.69.7748. Epub 2016 Sep 30.","Kantoff PW","J Clin Oncol","2017","2016/09/21","PMC6411419","NIHMS1005482","10.1200/JCO.2016.69.7748"
27400947,"Phase III Study of Cabozantinib in Previously Treated Metastatic Castration-Resistant Prostate Cancer: COMET-1","Smith M, De Bono J, Sternberg C, Le Moulec S, Oudard S, De Giorgi U, Krainer M, Bergman A, Hoelzer W, De Wit R, Bögemann M, Saad F, Cruciani G, Thiery-Vuillemin A, Feyerabend S, Miller K, Houédé N, Hussain S, Lam E, Polikoff J, Stenzl A, Mainwaring P, Ramies D, Hessel C, Weit…		34(25):3005-13. doi: 10.1200/JCO.2015.65.5597. Epub 2016 Jul 11.","Smith M","J Clin Oncol","2016","2016/07/13","","","10.1200/JCO.2015.65.5597"
27298414,"Randomized, Double-Blind, Placebo-Controlled Phase III Study of Tasquinimod in Men With Metastatic Castration-Resistant Prostate Cancer","Sternberg C, Armstrong A, Pili R, Ng S, Huddart R, Agarwal N, Khvorostenko D, Lyulko O, Brize A, Vogelzang N, Delva R, Harza M, Thanos A, James N, Werbrouck P, Bögemann M, Hutson T, Milecki P, Chowdhury S, Gallardo E, Schwartsmann G, Pouget JC, Baton …		34(22):2636-43. doi: 10.1200/JCO.2016.66.9697. Epub 2016 Jun 13.","Sternberg C","J Clin Oncol","2016","2016/06/15","","","10.1200/JCO.2016.66.9697"
27269937,"Safety and Efficacy of Durvalumab (MEDI4736), an Anti-Programmed Cell Death Ligand-1 Immune Checkpoint Inhibitor, in Patients With Advanced Urothelial Bladder Cancer","Massard C, Gordon MS, Sharma S, Rafii S, Wainberg ZA, Luke J, Curiel TJ, Colon-Otero G, Hamid O, Sanborn RE, O'Donnell PH, Drakaki A, Tan W, Kurland JF, Rebelatto MC, Jin X, Blake-Haskins JA, Gupta A, Segal NH.","J Clin O…		34(26):3119-25. doi: 10.1200/JCO.2016.67.9761. Epub 2016 Jun 6.","Massard C","J Clin Oncol","2016","2016/06/09","PMC5569690","","10.1200/JCO.2016.67.9761"
27138582,"Pembrolizumab in Patients With Advanced Triple-Negative Breast Cancer: Phase Ib KEYNOTE-012 Study","Nanda R, Chow LQ, Dees EC, Berger R, Gupta S, Geva R, Pusztai L, Pathiraja K, Aktan G, Cheng JD, Karantza V, Buisseret L.","J Clin Oncol. 2016 Jul 20		34(21):2460-7. doi: 10.1200/JCO.2015.64.8931. Epub 2016 May 2.","Nanda R","J Clin Oncol","2016","2016/05/04","PMC6816000","","10.1200/JCO.2015.64.8931"
27044935,"Randomized Phase III Noninferiority Study Comparing Two Radiotherapy Fractionation Schedules in Patients With Low-Risk Prostate Cancer","Lee WR, Dignam JJ, Amin MB, Bruner DW, Low D, Swanson GP, Shah AB, D'Souza DP, Michalski JM, Dayes IS, Seaward SA, Hall WA, Nguyen PL, Pisansky TM, Faria SL, Chen Y, Koontz BF, Paulus R, Sandler HM.","J Clin Oncol. 2016 Jul 10		34(20):2325-32. doi: 10.1200/JCO.2016.67.0448. Epub 2016 Apr 4.","Lee WR","J Clin Oncol","2016","2016/04/06","PMC4981980","","10.1200/JCO.2016.67.0448"
27044933,"A Randomized Phase II Trial of Short-Course Androgen Deprivation Therapy With or Without Bevacizumab for Patients With Recurrent Prostate Cancer After Definitive Local Therapy","McKay RR, Zurita AJ, Werner L, Bruce JY, Carducci MA, Stein MN, Heath EI, Hussain A, Tran HT, Sweeney CJ, Ross RW, Kantoff PW, Slovin SF, Taplin ME.","J Clin Oncol. 2016 Jun 1		34(16):1913-20. doi: 10.1200/JCO.2015.65.3154. Epub 2016 Apr 4.","McKay RR","J Clin Oncol","2016","2016/04/06","PMC5321094","","10.1200/JCO.2015.65.3154"
26976418,"Short Androgen Suppression and Radiation Dose Escalation for Intermediate- and High-Risk Localized Prostate Cancer: Results of EORTC Trial 22991","Bolla M, Maingon P, Carrie C, Villa S, Kitsios P, Poortmans PM, Sundar S, van der Steen-Banasik EM, Armstrong J, Bosset JF, Herrera FG, Pieters B, Slot A, Bahl A, Ben-Yosef R, Boehmer D, Scrase C, Renard L, Shash E, Coens C, van den Bergh AC,…		34(15):1748-56. doi: 10.1200/JCO.2015.64.8055. Epub 2016 Mar 14.","Bolla M","J Clin Oncol","2016","2016/03/16","","","10.1200/JCO.2015.64.8055"
26811535,"Enzalutamide Versus Bicalutamide in Castration-Resistant Prostate Cancer: The STRIVE Trial","Penson DF, Armstrong AJ, Concepcion R, Agarwal N, Olsson C, Karsh L, Dunshee C, Wang F, Wu K, Krivoshik A, Phung D, Higano CS.","J Clin Oncol. 2016 Jun 20		34(18):2098-106. doi: 10.1200/JCO.2015.64.9285. Epub 2016 Jan 25.","Penson DF","J Clin Oncol","2016","2016/01/27","","","10.1200/JCO.2015.64.9285"
26552421,"Evaluating Intermittent Androgen-Deprivation Therapy Phase III Clinical Trials: The Devil Is in the Details","Hussain M, Tangen C, Higano C, Vogelzang N, Thompson I.","J Clin Oncol. 2016 Jan 20		34(3):280-5. doi: 10.1200/JCO.2015.62.8065. Epub 2015 Nov 9.","Hussain M","J Clin Oncol","2016","2015/11/11","PMC5242560","","10.1200/JCO.2015.62.8065"
26527774,"Acute Toxicity and Quality of Life After Dose-Intensified Salvage Radiation Therapy for Biochemically Recurrent Prostate Cancer After Prostatectomy: First Results of the Randomized Trial SAKK 09/10","Ghadjar P, Hayoz S, Bernhard J, Zwahlen DR, Hölscher T, Gut P, Guckenberger M, Hildebrandt G, Müller AC, Plasswilm L, Papachristofilou A, Stalder L, Biaggi-Rudolf C, Sumila M, Kranzbühler H…		33(35):4158-66. doi: 10.1200/JCO.2015.63.3529. Epub 2015 Nov 2.","Ghadjar P","J Clin Oncol","2015","2015/11/04","","","10.1200/JCO.2015.63.3529"
26304875,"Electronic Trigger-Based Intervention to Reduce Delays in Diagnostic Evaluation for Cancer: A Cluster Randomized Controlled Trial","Murphy DR, Wu L, Thomas EJ, Forjuoh SN, Meyer AN, Singh H.","J Clin Oncol. 2015 Nov 1		33(31):3560-7. doi: 10.1200/JCO.2015.61.1301. Epub 2015 Aug 24.","Murphy DR","J Clin Oncol","2015","2015/08/26","PMC4622097","","10.1200/JCO.2015.61.1301"
26014295,"Impact of Radiotherapy When Added to Androgen-Deprivation Therapy for Locally Advanced Prostate Cancer: Long-Term Quality-of-Life Outcomes From the NCIC CTG PR3/MRC PR07 Randomized Trial","Brundage M, Sydes MR, Parulekar WR, Warde P, Cowan R, Bezjak A, Kirkbride P, Parliament M, Moynihan C, Bahary JP, Parmar MK, Sanders K, Chen BE, Mason MD.","J Clin Oncol. 2015 Jul 1		33(19):2151-7. doi: 10.1200/JCO.2014.57.8724. Epub 2015 May 26.","Brundage M","J Clin Oncol","2015","2015/05/28","PMC4477787","","10.1200/JCO.2014.57.8724"
25847934,"SWOG S0925: A Randomized Phase II Study of Androgen Deprivation Combined With Cixutumumab Versus Androgen Deprivation Alone in Patients With New Metastatic Hormone-Sensitive Prostate Cancer","Yu EY, Li H, Higano CS, Agarwal N, Pal SK, Alva A, Heath EI, Lam ET, Gupta S, Lilly MB, Inoue Y, Chi KN, Vogelzang NJ, Quinn DI, Cheng HH, Plymate SR, Hussain M, Tangen CM, Thompson IM Jr.","J Clin…		33(14):1601-8. doi: 10.1200/JCO.2014.59.4127. Epub 2015 Apr 6.","Yu EY","J Clin Oncol","2015","2015/04/08","PMC4417730","","10.1200/JCO.2014.59.4127"
25800753,"Circulating tumor cell biomarker panel as an individual-level surrogate for survival in metastatic castration-resistant prostate cancer","Scher HI, Heller G, Molina A, Attard G, Danila DC, Jia X, Peng W, Sandhu SK, Olmos D, Riisnaes R, McCormack R, Burzykowski T, Kheoh T, Fleisher M, Buyse M, de Bono JS.","J Clin Oncol. 2015 Apr 20		33(12):1348-55. doi: 10.1200/JCO.2014.55.3487. Epub 2015 Mar 23.","Scher HI","J Clin Oncol","2015","2015/03/25","PMC4397279","","10.1200/JCO.2014.55.3487"
25691677,"Final Report of the Intergroup Randomized Study of Combined Androgen-Deprivation Therapy Plus Radiotherapy Versus Androgen-Deprivation Therapy Alone in Locally Advanced Prostate Cancer","Mason MD, Parulekar WR, Sydes MR, Brundage M, Kirkbride P, Gospodarowicz M, Cowan R, Kostashuk EC, Anderson J, Swanson G, Parmar MK, Hayter C, Jovic G, Hiltz A, Hetherington J, Sathya J, Barber JB, McKe…		33(19):2143-50. doi: 10.1200/JCO.2014.57.7510. Epub 2015 Feb 17.","Mason MD","J Clin Oncol","2015","2015/02/19","PMC4477786","","10.1200/JCO.2014.57.7510"
25624432,"Radiographic progression-free survival as a response biomarker in metastatic castration-resistant prostate cancer: COU-AA-302 results","Morris MJ, Molina A, Small EJ, de Bono JS, Logothetis CJ, Fizazi K, de Souza P, Kantoff PW, Higano CS, Li J, Kheoh T, Larson SM, Matheny SL, Naini V, Burzykowski T, Griffin TW, Scher HI, Ryan CJ.","J Clin Oncol. 2015 Apr 20		33(12):1356-63. doi: 10.1200/JCO.2014.55.3875. Epub 2015 Jan 26.","Morris MJ","J Clin Oncol","2015","2015/01/28","PMC4881370","","10.1200/JCO.2014.55.3875"
25624429,"Phase III, randomized, double-blind, multicenter trial comparing orteronel (TAK-700) plus prednisone with placebo plus prednisone in patients with metastatic castration-resistant prostate cancer that has progressed during or after docetaxel-based therapy: ELM-PC 5","Fizazi K, Jones R, Oudard S, Efstathiou E, Saad F, de Wit R, De Bono J, Cruz FM, Fountzilas G, Ulys A, Carcano F, Agarwal …		33(7):723-31. doi: 10.1200/JCO.2014.56.5119. Epub 2015 Jan 26.","Fizazi K","J Clin Oncol","2015","2015/01/28","PMC4879718","","10.1200/JCO.2014.56.5119"
25534388,"Duration of androgen suppression before radiotherapy for localized prostate cancer: radiation therapy oncology group randomized clinical trial 9910","Pisansky TM, Hunt D, Gomella LG, Amin MB, Balogh AG, Chinn DM, Seider MJ, Duclos M, Rosenthal SA, Bauman GS, Gore EM, Rotman MZ, Lukka HR, Shipley WU, Dignam JJ, Sandler HM.","J Clin Oncol. 2015 Feb 1		33(4):332-9. doi: 10.1200/JCO.2014.58.0662. Epub 2014 Dec 22.","Pisansky TM","J Clin Oncol","2015","2014/12/24","PMC4302214","","10.1200/JCO.2014.58.0662"
25385735,"Can urinary PCA3 supplement PSA in the early detection of prostate cancer?","Wei JT, Feng Z, Partin AW, Brown E, Thompson I, Sokoll L, Chan DW, Lotan Y, Kibel AS, Busby JE, Bidair M, Lin DW, Taneja SS, Viterbo R, Joon AY, Dahlgren J, Kagan J, Srivastava S, Sanda MG.","J Clin Oncol. 2014 Dec 20		32(36):4066-72. doi: 10.1200/JCO.2013.52.8505. Epub 2014 Nov 10.","Wei JT","J Clin Oncol","2014","2014/11/12","PMC4265117","","10.1200/JCO.2013.52.8505"
25366685,"Olaparib monotherapy in patients with advanced cancer and a germline BRCA1/2 mutation","Kaufman B, Shapira-Frommer R, Schmutzler RK, Audeh MW, Friedlander M, Balmaña J, Mitchell G, Fried G, Stemmer SM, Hubert A, Rosengarten O, Steiner M, Loman N, Bowen K, Fielding A, Domchek SM.","J Clin Oncol. 2015 Jan 20		33(3):244-50. doi: 10.1200/JCO.2014.56.2728. Epub 2014 Nov 3.","Kaufman B","J Clin Oncol","2015","2014/11/05","PMC6057749","NIHMS653292","10.1200/JCO.2014.56.2728"
25311217,"Intense androgen-deprivation therapy with abiraterone acetate plus leuprolide acetate in patients with localized high-risk prostate cancer: results of a randomized phase II neoadjuvant study","Taplin ME, Montgomery B, Logothetis CJ, Bubley GJ, Richie JP, Dalkin BL, Sanda MG, Davis JW, Loda M, True LD, Troncoso P, Ye H, Lis RT, Marck BT, Matsumoto AM, Balk SP, Mostaghel EA, Penning TM, N…		32(33):3705-15. doi: 10.1200/JCO.2013.53.4578. Epub 2014 Oct 13.","Taplin ME","J Clin Oncol","2014","2014/10/15","PMC4226804","","10.1200/JCO.2013.53.4578"
25225437,"Cabozantinib in chemotherapy-pretreated metastatic castration-resistant prostate cancer: results of a phase II nonrandomized expansion study","Smith MR, Sweeney CJ, Corn PG, Rathkopf DE, Smith DC, Hussain M, George DJ, Higano CS, Harzstark AL, Sartor AO, Vogelzang NJ, Gordon MS, de Bono JS, Haas NB, Logothetis CJ, Elfiky A, Scheffold C, Laird AD, Schimmoller F, Basch EM, Scher HI.","J C…		32(30):3391-9. doi: 10.1200/JCO.2013.54.5954. Epub 2014 Sep 15.","Smith MR","J Clin Oncol","2014","2014/09/17","PMC4383838","","10.1200/JCO.2013.54.5954"
24821883,"Neoadjuvant dose-dense methotrexate, vinblastine, doxorubicin, and cisplatin with pegfilgrastim support in muscle-invasive urothelial cancer: pathologic, radiologic, and biomarker correlates","Choueiri TK, Jacobus S, Bellmunt J, Qu A, Appleman LJ, Tretter C, Bubley GJ, Stack EC, Signoretti S, Walsh M, Steele G, Hirsch M, Sweeney CJ, Taplin ME, Kibel AS, Krajewski KM, Kantoff PW, Ross RW…		32(18):1889-94. doi: 10.1200/JCO.2013.52.4785. Epub 2014 May 12.","Choueiri TK","J Clin Oncol","2014","2014/05/14","PMC7057274","","10.1200/JCO.2013.52.4785"
24821881,"Accelerated methotrexate, vinblastine, doxorubicin, and cisplatin is safe, effective, and efficient neoadjuvant treatment for muscle-invasive bladder cancer: results of a multicenter phase II study with molecular correlates of response and toxicity","Plimack ER, Hoffman-Censits JH, Viterbo R, Trabulsi EJ, Ross EA, Greenberg RE, Chen DY, Lallas CD, Wong YN, Lin J, Kutikov A, Dotan E, Bre…		32(18):1895-901. doi: 10.1200/JCO.2013.53.2465. Epub 2014 May 12.","Plimack ER","J Clin Oncol","2014","2014/05/14","PMC4050203","","10.1200/JCO.2013.53.2465"
24616308,"Circulating tumor cell counts are prognostic of overall survival in SWOG S0421: a phase III trial of docetaxel with or without atrasentan for metastatic castration-resistant prostate cancer","Goldkorn A, Ely B, Quinn DI, Tangen CM, Fink LM, Xu T, Twardowski P, Van Veldhuizen PJ, Agarwal N, Carducci MA, Monk JP 3rd, Datar RH, Garzotto M, Mack PC, Lara P Jr, Higano CS, Hussain M, Thompson…		32(11):1136-42. doi: 10.1200/JCO.2013.51.7417. Epub 2014 Mar 10.","Goldkorn A","J Clin Oncol","2014","2014/03/12","PMC3970171","","10.1200/JCO.2013.51.7417"
24590644,"Randomized controlled trial of early zoledronic acid in men with castration-sensitive prostate cancer and bone metastases: results of CALGB 90202 (alliance)","Smith MR, Halabi S, Ryan CJ, Hussain A, Vogelzang N, Stadler W, Hauke RJ, Monk JP, Saylor P, Bhoopalam N, Saad F, Sanford B, Kelly WK, Morris M, Small EJ.","J Clin Oncol. 2014 Apr 10		32(11):1143-50. doi: 10.1200/JCO.2013.51.6500. Epub 2014 Mar 3.","Smith MR","J Clin Oncol","2014","2014/03/05","PMC3970172","","10.1200/JCO.2013.51.6500"
24323035,"Randomized, placebo-controlled, phase III trial of sunitinib plus prednisone versus prednisone alone in progressive, metastatic, castration-resistant prostate cancer","Michaelson MD, Oudard S, Ou YC, Sengeløv L, Saad F, Houede N, Ostler P, Stenzl A, Daugaard G, Jones R, Laestadius F, Ullèn A, Bahl A, Castellano D, Gschwend J, Maurina T, Chow Maneval E, Wang SL, Lechuga MJ, Paolini J, Ch…		32(2):76-82. doi: 10.1200/JCO.2012.48.5268. Epub 2013 Dec 9.","Michaelson MD","J Clin Oncol","2014","2013/12/11","","","10.1200/JCO.2012.48.5268"
24323034,"Targeted androgen pathway suppression in localized prostate cancer: a pilot study","Mostaghel EA, Nelson PS, Lange P, Lin DW, Taplin ME, Balk S, Ellis W, Kantoff P, Marck B, Tamae D, Matsumoto AM, True LD, Vessella R, Penning T, Hunter Merrill R, Gulati R, Montgomery B.","J Clin Oncol. 2014 Jan 20		32(3):229-37. doi: 10.1200/JCO.2012.48.6431. Epub 2013 Dec 9.","Mostaghel EA","J Clin Oncol","2014","2013/12/11","PMC3887479","","10.1200/JCO.2012.48.6431"
24297949,"TMPRSS2:ERG gene fusion predicts subsequent detection of prostate cancer in patients with high-grade prostatic intraepithelial neoplasia","Park K, Dalton JT, Narayanan R, Barbieri CE, Hancock ML, Bostwick DG, Steiner MS, Rubin MA.","J Clin Oncol. 2014 Jan 20		32(3):206-11. doi: 10.1200/JCO.2013.49.8386. Epub 2013 Dec 2.","Park K","J Clin Oncol","2014","2013/12/04","PMC3887478","","10.1200/JCO.2013.49.8386"
24101043,"Prostate-specific antigen changes as surrogate for overall survival in men with metastatic castration-resistant prostate cancer treated with second-line chemotherapy","Halabi S, Armstrong AJ, Sartor O, de Bono J, Kaplan E, Lin CY, Solomon NC, Small EJ.","J Clin Oncol. 2013 Nov 1		31(31):3944-50. doi: 10.1200/JCO.2013.50.3201. Epub 2013 Oct 7.","Halabi S","J Clin Oncol","2013","2013/10/09","PMC3805930","","10.1200/JCO.2013.50.3201"
24101042,"Randomized trial of hypofractionated external-beam radiotherapy for prostate cancer","Pollack A, Walker G, Horwitz EM, Price R, Feigenberg S, Konski AA, Stoyanova R, Movsas B, Greenberg RE, Uzzo RG, Ma C, Buyyounouski MK.","J Clin Oncol. 2013 Nov 1		31(31):3860-8. doi: 10.1200/JCO.2013.51.1972. Epub 2013 Oct 7.","Pollack A","J Clin Oncol","2013","2013/10/09","PMC3805927","","10.1200/JCO.2013.51.1972"
24081940,"Randomized trial to assess the impact of venlafaxine and soy protein on hot flashes and quality of life in men with prostate cancer","Vitolins MZ, Griffin L, Tomlinson WV, Vuky J, Adams PT, Moose D, Frizzell B, Lesser GJ, Naughton M, Radford JE Jr, Shaw EG.","J Clin Oncol. 2013 Nov 10		31(32):4092-8. doi: 10.1200/JCO.2012.48.1432. Epub 2013 Sep 30.","Vitolins MZ","J Clin Oncol","2013","2013/10/02","PMC3816959","","10.1200/JCO.2012.48.1432"
24043751,"Denosumab and bone metastasis-free survival in men with nonmetastatic castration-resistant prostate cancer: exploratory analyses by baseline prostate-specific antigen doubling time","Smith MR, Saad F, Oudard S, Shore N, Fizazi K, Sieber P, Tombal B, Damiao R, Marx G, Miller K, Van Veldhuizen P, Morote J, Ye Z, Dansey R, Goessl C.","J Clin Oncol. 2013 Oct 20		31(30):3800-6. doi: 10.1200/JCO.2012.44.6716. Epub 2013 Sep 16.","Smith MR","J Clin Oncol","2013","2013/09/18","PMC3795889","","10.1200/JCO.2012.44.6716"
24002508,"Phase I study of ARN-509, a novel antiandrogen, in the treatment of castration-resistant prostate cancer","Rathkopf DE, Morris MJ, Fox JJ, Danila DC, Slovin SF, Hager JH, Rix PJ, Chow Maneval E, Chen I, Gönen M, Fleisher M, Larson SM, Sawyers CL, Scher HI.","J Clin Oncol. 2013 Oct 1		31(28):3525-30. doi: 10.1200/JCO.2013.50.1684. Epub 2013 Sep 3.","Rathkopf DE","J Clin Oncol","2013","2013/09/05","PMC3782148","","10.1200/JCO.2013.50.1684"
23816964,"Serum androgens as prognostic biomarkers in castration-resistant prostate cancer: results from an analysis of a randomized phase III trial","Ryan CJ, Molina A, Li J, Kheoh T, Small EJ, Haqq CM, Grant RP, de Bono JS, Scher HI.","J Clin Oncol. 2013 Aug 1		31(22):2791-8. doi: 10.1200/JCO.2012.45.4595. Epub 2013 Jul 1.","Ryan CJ","J Clin Oncol","2013","2013/07/03","PMC5569674","","10.1200/JCO.2012.45.4595"
23569308,"Phase III, randomized, placebo-controlled study of docetaxel in combination with zibotentan in patients with metastatic castration-resistant prostate cancer","Fizazi K, Higano CS, Nelson JB, Gleave M, Miller K, Morris T, Nathan FE, McIntosh S, Pemberton K, Moul JW.","J Clin Oncol. 2013 May 10		31(14):1740-7. doi: 10.1200/JCO.2012.46.4149. Epub 2013 Apr 8.","Fizazi K","J Clin Oncol","2013","2013/04/10","","","10.1200/JCO.2012.46.4149"
23341513,"Phase II study of gemcitabine, carboplatin, and bevacizumab in patients with advanced unresectable or metastatic urothelial cancer","Balar AV, Apolo AB, Ostrovnaya I, Mironov S, Iasonos A, Trout A, Regazzi AM, Garcia-Grossman IR, Gallagher DJ, Milowsky MI, Bajorin DF.","J Clin Oncol. 2013 Feb 20		31(6):724-30. doi: 10.1200/JCO.2012.42.5215. Epub 2013 Jan 22.","Balar AV","J Clin Oncol","2013","2013/01/24","PMC3574268","","10.1200/JCO.2012.42.5215"
23295793,"Prostate cancer diagnosis among men with isolated high-grade intraepithelial neoplasia enrolled onto a 3-year prospective phase III clinical trial of oral toremifene","Taneja SS, Morton R, Barnette G, Sieber P, Hancock ML, Steiner M.","J Clin Oncol. 2013 Feb 10		31(5):523-9. doi: 10.1200/JCO.2012.41.7634. Epub 2013 Jan 7.","Taneja SS","J Clin Oncol","2013","2013/01/09","","","10.1200/JCO.2012.41.7634"
23169517,"Cabozantinib in patients with advanced prostate cancer: results of a phase II randomized discontinuation trial","Smith DC, Smith MR, Sweeney C, Elfiky AA, Logothetis C, Corn PG, Vogelzang NJ, Small EJ, Harzstark AL, Gordon MS, Vaishampayan UN, Haas NB, Spira AI, Lara PN Jr, Lin CC, Srinivas S, Sella A, Schöffski P, Scheffold C, Weitzman AL, Hussain M.","J Clin Oncol. 2013 Feb 1		31(4):412-9. doi: 10.1200/JCO.2012.45.0494. Epub 2012 Nov 19.","Smith DC","J Clin Oncol","2013","2012/11/22","PMC4110249","","10.1200/JCO.2012.45.0494"
22927525,"Phase II trial of cetuximab with or without paclitaxel in patients with advanced urothelial tract carcinoma","Wong YN, Litwin S, Vaughn D, Cohen S, Plimack ER, Lee J, Song W, Dabrow M, Brody M, Tuttle H, Hudes G.","J Clin Oncol. 2012 Oct 1		30(28):3545-51. doi: 10.1200/JCO.2012.41.9572. Epub 2012 Aug 27.","Wong YN","J Clin Oncol","2012","2012/08/29","PMC3454772","","10.1200/JCO.2012.41.9572"
22649143,"Sarcopenia during androgen-deprivation therapy for prostate cancer","Smith MR, Saad F, Egerdie B, Sieber PR, Tammela TL, Ke C, Leder BZ, Goessl C.","J Clin Oncol. 2012 Sep 10		30(26):3271-6. doi: 10.1200/JCO.2011.38.8850. Epub 2012 May 29.","Smith MR","J Clin Oncol","2012","2012/06/01","PMC3434987","","10.1200/JCO.2011.38.8850"
22614994,"Reach out to enhance wellness home-based diet-exercise intervention promotes reproducible and sustainable long-term improvements in health behaviors, body weight, and physical functioning in older, overweight/obese cancer survivors","Demark-Wahnefried W, Morey MC, Sloane R, Snyder DC, Miller PE, Hartman TJ, Cohen HJ.","J Clin Oncol. 2012 Jul 1		30(19):2354-61. doi: 10.1200/JCO.2011.40.0895. Epub 2012 May 21.","Demark-Wahnefried W","J Clin Oncol","2012","2012/05/23","PMC3675693","","10.1200/JCO.2011.40.0895"
22585689,"Intracutaneous and intravesical immunotherapy with keyhole limpet hemocyanin compared with intravesical mitomycin in patients with non-muscle-invasive bladder cancer: results from a prospective randomized phase III trial","Lammers RJ, Witjes WP, Janzing-Pastors MH, Caris CT, Witjes JA.","J Clin Oncol. 2012 Jun 20		30(18):2273-9. doi: 10.1200/JCO.2011.39.2936. Epub 2012 May 14.","Lammers RJ","J Clin Oncol","2012","2012/05/16","","","10.1200/JCO.2011.39.2936"
22493411,"Long-term dynamics of bone mineral density during intermittent androgen deprivation for men with nonmetastatic, hormone-sensitive prostate cancer","Yu EY, Kuo KF, Gulati R, Chen S, Gambol TE, Hall SP, Jiang PY, Pitzel P, Higano CS.","J Clin Oncol. 2012 May 20		30(15):1864-70. doi: 10.1200/JCO.2011.38.3745. Epub 2012 Apr 9.","Yu EY","J Clin Oncol","2012","2012/04/12","PMC3383183","","10.1200/JCO.2011.38.3745"
22454414,"Randomized, double-blind, placebo-controlled phase III trial comparing docetaxel and prednisone with or without bevacizumab in men with metastatic castration-resistant prostate cancer: CALGB 90401","Kelly WK, Halabi S, Carducci M, George D, Mahoney JF, Stadler WM, Morris M, Kantoff P, Monk JP, Kaplan E, Vogelzang NJ, Small EJ.","J Clin Oncol. 2012 May 1		30(13):1534-40. doi: 10.1200/JCO.2011.39.4767. Epub 2012 Mar 26.","Kelly WK","J Clin Oncol","2012","2012/03/29","PMC3383121","","10.1200/JCO.2011.39.4767"
22370319,"Randomized phase III study comparing paclitaxel/cisplatin/gemcitabine and gemcitabine/cisplatin in patients with locally advanced or metastatic urothelial cancer without prior systemic therapy: EORTC Intergroup Study 30987","Bellmunt J, von der Maase H, Mead GM, Skoneczna I, De Santis M, Daugaard G, Boehle A, Chevreau C, Paz-Ares L, Laufman LR, Winquist E, Raghavan D, Marreaud S, Collet…		30(10):1107-13. doi: 10.1200/JCO.2011.38.6979. Epub 2012 Feb 27.","Bellmunt J","J Clin Oncol","2012","2012/02/29","PMC3341152","","10.1200/JCO.2011.38.6979"
22184395,"Effects of abiraterone acetate on androgen signaling in castrate-resistant prostate cancer in bone","Efstathiou E, Titus M, Tsavachidou D, Tzelepi V, Wen S, Hoang A, Molina A, Chieffo N, Smith LA, Karlou M, Troncoso P, Logothetis CJ.","J Clin Oncol. 2012 Feb 20		30(6):637-43. doi: 10.1200/JCO.2010.33.7675. Epub 2011 Dec 19.","Efstathiou E","J Clin Oncol","2012","2011/12/21","PMC3295561","","10.1200/JCO.2010.33.7675"
22184381,"Double-blind, randomized trial of docetaxel plus vandetanib versus docetaxel plus placebo in platinum-pretreated metastatic urothelial cancer","Choueiri TK, Ross RW, Jacobus S, Vaishampayan U, Yu EY, Quinn DI, Hahn NM, Hutson TE, Sonpavde G, Morrissey SC, Buckle GC, Kim WY, Petrylak DP, Ryan CW, Eisenberger MA, Mortazavi A, Bubley GJ, Taplin ME, Rosenberg JE, Kantoff PW.","J Clin Oncol.…		30(5):507-12. doi: 10.1200/JCO.2011.37.7002. Epub 2011 Dec 19.","Choueiri TK","J Clin Oncol","2012","2011/12/21","PMC4104290","","10.1200/JCO.2011.37.7002"
22162575,"Randomized phase II/III trial assessing gemcitabine/carboplatin and methotrexate/carboplatin/vinblastine in patients with advanced urothelial cancer who are unfit for cisplatin-based chemotherapy: EORTC study 30986","De Santis M, Bellmunt J, Mead G, Kerst JM, Leahy M, Maroto P, Gil T, Marreaud S, Daugaard G, Skoneczna I, Collette S, Lorent J, de Wit R, Sylvester R.","J Clin Oncol. 2012 …		30(2):191-9. doi: 10.1200/JCO.2011.37.3571. Epub 2011 Dec 12.","De Santis M","J Clin Oncol","2012","2011/12/14","PMC3255563","","10.1200/JCO.2011.37.3571"
22042952,"Duration of short-course androgen suppression therapy and the risk of death as a result of prostate cancer","D'Amico AV, Chen MH, Crook J, Armstrong JG, Malone S, Steigler A, Dunne M, Kantoff PW, Denham JW.","J Clin Oncol. 2011 Dec 10		29(35):4682-7. doi: 10.1200/JCO.2011.37.0726. Epub 2011 Oct 31.","D'Amico AV","J Clin Oncol","2011","2011/11/02","PMC7057276","","10.1200/JCO.2011.37.0726"
21931019,"Phase II randomized, double-blind, placebo-controlled study of tasquinimod in men with minimally symptomatic metastatic castrate-resistant prostate cancer","Pili R, Häggman M, Stadler WM, Gingrich JR, Assikis VJ, Björk A, Nordle O, Forsberg G, Carducci MA, Armstrong AJ.","J Clin Oncol. 2011 Oct 20		29(30):4022-8. doi: 10.1200/JCO.2011.35.6295. Epub 2011 Sep 19.","Pili R","J Clin Oncol","2011","2011/09/21","","","10.1200/JCO.2011.35.6295"
21810677,"Phase III study of molecularly targeted adjuvant therapy in locally advanced urothelial cancer of the bladder based on p53 status","Stadler WM, Lerner SP, Groshen S, Stein JP, Shi SR, Raghavan D, Esrig D, Steinberg G, Wood D, Klotz L, Hall C, Skinner DG, Cote RJ.","J Clin Oncol. 2011 Sep 1		29(25):3443-9. doi: 10.1200/JCO.2010.34.4028. Epub 2011 Aug 1.","Stadler WM","J Clin Oncol","2011","2011/08/04","PMC3164246","","10.1200/JCO.2010.34.4028"
21606419,"Persistent, biologically meaningful prostate cancer after 1 year of androgen ablation and docetaxel treatment","Tzelepi V, Efstathiou E, Wen S, Troncoso P, Karlou M, Pettaway CA, Pisters LL, Hoang A, Logothetis CJ, Pagliaro LC.","J Clin Oncol. 2011 Jun 20		29(18):2574-81. doi: 10.1200/JCO.2010.33.2999. Epub 2011 May 23.","Tzelepi V","J Clin Oncol","2011","2011/05/25","PMC3138635","","10.1200/JCO.2010.33.2999"
21537051,"Progression from high-grade prostatic intraepithelial neoplasia to cancer: a randomized trial of combination vitamin-E, soy, and selenium","Fleshner NE, Kapusta L, Donnelly B, Tanguay S, Chin J, Hersey K, Farley A, Jansz K, Siemens DR, Trpkov K, Lacombe L, Gleave M, Tu D, Parulekar WR.","J Clin Oncol. 2011 Jun 10		29(17):2386-90. doi: 10.1200/JCO.2010.32.0994. Epub 2011 May 2.","Fleshner NE","J Clin Oncol","2011","2011/05/04","","","10.1200/JCO.2010.32.0994"
21502557,"International phase III trial assessing neoadjuvant cisplatin, methotrexate, and vinblastine chemotherapy for muscle-invasive bladder cancer: long-term results of the BA06 30894 trial","International Collaboration of Trialists		Medical Research Council Advanced Bladder Cancer Working Party (now the National Cancer Research Institute Bladder Cancer Clinical Studies Group)	European Organisation for Research and Treatment of Cancer Genito-Urinary Tract Cancer Group	Australian Bladder Cancer Study Group	National Cancer Institute of Canada Clinical Trials Group	Finnbladder	Norwegian Bladder Cancer Study Group	Club Urologico Espanol de Tratamiento Oncologico Group, Griffiths G, Hall R, Sylvester R, Raghavan D, Parmar MK.","J Clin Oncol. 2011 Jun 1	29(16):2171-7. doi: 10.1200/JCO.2010.32.3139. Epub 2011 Apr 18.","International Collaboration of Trialists","J Clin Oncol","2011","2011/04/20","PMC3107740","","10.1200/JCO.2010.32.3139"
21502549,"Randomized trial of the effect of the low molecular weight heparin nadroparin on survival in patients with cancer","van Doormaal FF, Di Nisio M, Otten HM, Richel DJ, Prins M, Buller HR.","J Clin Oncol. 2011 May 20		29(15):2071-6. doi: 10.1200/JCO.2010.31.9293. Epub 2011 Apr 18.","van Doormaal FF","J Clin Oncol","2011","2011/04/20","","","10.1200/JCO.2010.31.9293"
21502546,"Adjuvant androgen deprivation for high-risk prostate cancer after radical prostatectomy: SWOG S9921 study","Dorff TB, Flaig TW, Tangen CM, Hussain MH, Swanson GP, Wood DP Jr, Sakr WA, Dawson NA, Haas NB, Crawford ED, Vogelzang NJ, Thompson IM, Glode LM.","J Clin Oncol. 2011 May 20		29(15):2040-5. doi: 10.1200/JCO.2010.32.2776. Epub 2011 Apr 18.","Dorff TB","J Clin Oncol","2011","2011/04/20","PMC3107759","","10.1200/JCO.2010.32.2776"
21483004,"Randomized, open-label phase III trial of docetaxel plus high-dose calcitriol versus docetaxel plus prednisone for patients with castration-resistant prostate cancer","Scher HI, Jia X, Chi K, de Wit R, Berry WR, Albers P, Henick B, Waterhouse D, Ruether DJ, Rosen PJ, Meluch AA, Nordquist LT, Venner PM, Heidenreich A, Chu L, Heller G.","J Clin Oncol. 2011 Jun 1		29(16):2191-8. doi: 10.1200/JCO.2010.32.8815. Epub 2011 Apr 11.","Scher HI","J Clin Oncol","2011","2011/04/13","","","10.1200/JCO.2010.32.8815"
21464418,"Phase I dose-escalation study of stereotactic body radiation therapy for low- and intermediate-risk prostate cancer","Boike TP, Lotan Y, Cho LC, Brindle J, DeRose P, Xie XJ, Yan J, Foster R, Pistenmaa D, Perkins A, Cooley S, Timmerman R.","J Clin Oncol. 2011 May 20		29(15):2020-6. doi: 10.1200/JCO.2010.31.4377. Epub 2011 Apr 4.","Boike TP","J Clin Oncol","2011","2011/04/06","PMC3138546","","10.1200/JCO.2010.31.4377"
21464416,"Active surveillance program for prostate cancer: an update of the Johns Hopkins experience","Tosoian JJ, Trock BJ, Landis P, Feng Z, Epstein JI, Partin AW, Walsh PC, Carter HB.","J Clin Oncol. 2011 Jun 1		29(16):2185-90. doi: 10.1200/JCO.2010.32.8112. Epub 2011 Apr 4.","Tosoian JJ","J Clin Oncol","2011","2011/04/06","","","10.1200/JCO.2010.32.8112"
21422406,"Phase II trial of cisplatin, gemcitabine, and bevacizumab as first-line therapy for metastatic urothelial carcinoma: Hoosier Oncology Group GU 04-75","Hahn NM, Stadler WM, Zon RT, Waterhouse D, Picus J, Nattam S, Johnson CS, Perkins SM, Waddell MJ, Sweeney CJ		Hoosier Oncology Group.","J Clin Oncol. 2011 Apr 20	29(12):1525-30. doi: 10.1200/JCO.2010.31.6067. Epub 2011 Mar 21.","Hahn NM","J Clin Oncol","2011","2011/03/23","","","10.1200/JCO.2010.31.6067"
21343556,"Randomized, double-blind study of denosumab versus zoledronic acid in the treatment of bone metastases in patients with advanced cancer (excluding breast and prostate cancer) or multiple myeloma","Henry DH, Costa L, Goldwasser F, Hirsh V, Hungria V, Prausova J, Scagliotti GV, Sleeboom H, Spencer A, Vadhan-Raj S, von Moos R, Willenbacher W, Woll PJ, Wang J, Jiang Q, Jun S, Dansey R, Yeh …		29(9):1125-32. doi: 10.1200/JCO.2010.31.3304. Epub 2011 Feb 22.","Henry DH","J Clin Oncol","2011","2011/02/24","","","10.1200/JCO.2010.31.3304"
21205754,"Phase II study of conformal hypofractionated radiotherapy with concurrent gemcitabine in muscle-invasive bladder cancer","Choudhury A, Swindell R, Logue JP, Elliott PA, Livsey JE, Wise M, Symonds P, Wylie JP, Ramani V, Sangar V, Lyons J, Bottomley I, McCaul D, Clarke NW, Kiltie AE, Cowan RA.","J Clin Oncol. 2011 Feb 20		29(6):733-8. doi: 10.1200/JCO.2010.31.5721. Epub 2011 Jan 4.","Choudhury A","J Clin Oncol","2011","2011/01/06","","","10.1200/JCO.2010.31.5721"
21149665,"Phase I trial of a personalized peptide vaccine for patients positive for human leukocyte antigen--A24 with recurrent or progressive glioblastoma multiforme","Terasaki M, Shibui S, Narita Y, Fujimaki T, Aoki T, Kajiwara K, Sawamura Y, Kurisu K, Mineta T, Yamada A, Itoh K.","J Clin Oncol. 2011 Jan 20		29(3):337-44. doi: 10.1200/JCO.2010.29.7499. Epub 2010 Dec 13.","Terasaki M","J Clin Oncol","2011","2010/12/15","","","10.1200/JCO.2010.29.7499"
21149658,"Comparison of health-related quality of life 5 years after SPIRIT: Surgical Prostatectomy Versus Interstitial Radiation Intervention Trial","Crook JM, Gomez-Iturriaga A, Wallace K, Ma C, Fung S, Alibhai S, Jewett M, Fleshner N.","J Clin Oncol. 2011 Feb 1		29(4):362-8. doi: 10.1200/JCO.2010.31.7305. Epub 2010 Dec 13.","Crook JM","J Clin Oncol","2011","2010/12/15","","","10.1200/JCO.2010.31.7305"
21041715,"Impact of androgen-deprivation therapy on physical function and quality of life in men with nonmetastatic prostate cancer","Alibhai SM, Breunis H, Timilshina N, Johnston C, Tomlinson G, Tannock I, Krahn M, Fleshner NE, Warde P, Canning SD, Klotz L, Naglie G.","J Clin Oncol. 2010 Dec 1		28(34):5038-45. doi: 10.1200/JCO.2010.29.8091. Epub 2010 Nov 1.","Alibhai SM","J Clin Oncol","2010","2010/11/03","","","10.1200/JCO.2010.29.8091"
21041708,"Impact of androgen-deprivation therapy on cognitive function in men with nonmetastatic prostate cancer","Alibhai SM, Breunis H, Timilshina N, Marzouk S, Stewart D, Tannock I, Naglie G, Tomlinson G, Fleshner N, Krahn M, Warde P, Canning SD.","J Clin Oncol. 2010 Dec 1		28(34):5030-7. doi: 10.1200/JCO.2010.30.8742. Epub 2010 Nov 1.","Alibhai SM","J Clin Oncol","2010","2010/11/03","","","10.1200/JCO.2010.30.8742"
21041707,"Comorbidity and mortality results from a randomized prostate cancer screening trial","Crawford ED, Grubb R 3rd, Black A, Andriole GL Jr, Chen MH, Izmirlian G, Berg CD, D'Amico AV.","J Clin Oncol. 2011 Feb 1		29(4):355-61. doi: 10.1200/JCO.2010.30.5979. Epub 2010 Nov 1.","Crawford ED","J Clin Oncol","2011","2010/11/03","PMC3058283","","10.1200/JCO.2010.30.5979"
20855838,"Castration-dependent pharmacokinetics of docetaxel in patients with prostate cancer","Franke RM, Carducci MA, Rudek MA, Baker SD, Sparreboom A.","J Clin Oncol. 2010 Oct 20		28(30):4562-7. doi: 10.1200/JCO.2010.30.7025. Epub 2010 Sep 20.","Franke RM","J Clin Oncol","2010","2010/09/22","PMC2974340","","10.1200/JCO.2010.30.7025"
20855823,"Best supportive care compared with chemotherapy for unresectable gall bladder cancer: a randomized controlled study","Sharma A, Dwary AD, Mohanti BK, Deo SV, Pal S, Sreenivas V, Raina V, Shukla NK, Thulkar S, Garg P, Chaudhary SP.","J Clin Oncol. 2010 Oct 20		28(30):4581-6. doi: 10.1200/JCO.2010.29.3605. Epub 2010 Sep 20.","Sharma A","J Clin Oncol","2010","2010/09/22","","","10.1200/JCO.2010.29.3605"
20733135,"Randomized phase II study of docetaxel and prednisone with or without OGX-011 in patients with metastatic castration-resistant prostate cancer","Chi KN, Hotte SJ, Yu EY, Tu D, Eigl BJ, Tannock I, Saad F, North S, Powers J, Gleave ME, Eisenhauer EA.","J Clin Oncol. 2010 Sep 20		28(27):4247-54. doi: 10.1200/JCO.2009.26.8771. Epub 2010 Aug 23.","Chi KN","J Clin Oncol","2010","2010/08/25","","","10.1200/JCO.2009.26.8771"
20516446,"Phase I study of single-agent anti-programmed death-1 (MDX-1106) in refractory solid tumors: safety, clinical activity, pharmacodynamics, and immunologic correlates","Brahmer JR, Drake CG, Wollner I, Powderly JD, Picus J, Sharfman WH, Stankevich E, Pons A, Salay TM, McMiller TL, Gilson MM, Wang C, Selby M, Taube JM, Anders R, Chen L, Korman AJ, Pardoll DM, Lowy I, Topalian SL.","J Clin …		28(19):3167-75. doi: 10.1200/JCO.2009.26.7609. Epub 2010 Jun 1.","Brahmer JR","J Clin Oncol","2010","2010/06/03","PMC4834717","NIHMS375712","10.1200/JCO.2009.26.7609"
20421547,"Reducing unnecessary biopsy during prostate cancer screening using a four-kallikrein panel: an independent replication","Vickers A, Cronin A, Roobol M, Savage C, Peltola M, Pettersson K, Scardino PT, Schröder F, Lilja H.","J Clin Oncol. 2010 May 20		28(15):2493-8. doi: 10.1200/JCO.2009.24.1968. Epub 2010 Apr 26.","Vickers A","J Clin Oncol","2010","2010/04/28","PMC2881727","","10.1200/JCO.2009.24.1968"
20421544,"Duration of first off-treatment interval is prognostic for time to castration resistance and death in men with biochemical relapse of prostate cancer treated on a prospective trial of intermittent androgen deprivation","Yu EY, Gulati R, Telesca D, Jiang P, Tam S, Russell KJ, Nelson PS, Etzioni RD, Higano CS.","J Clin Oncol. 2010 Jun 1		28(16):2668-73. doi: 10.1200/JCO.2009.25.1330. Epub 2010 Apr 26.","Yu EY","J Clin Oncol","2010","2010/04/28","PMC2881848","","10.1200/JCO.2009.25.1330"
20308663,"Phase II trial of bevacizumab, thalidomide, docetaxel, and prednisone in patients with metastatic castration-resistant prostate cancer","Ning YM, Gulley JL, Arlen PM, Woo S, Steinberg SM, Wright JJ, Parnes HL, Trepel JB, Lee MJ, Kim YS, Sun H, Madan RA, Latham L, Jones E, Chen CC, Figg WD, Dahut WL.","J Clin Oncol. 2010 Apr 20		28(12):2070-6. doi: 10.1200/JCO.2009.25.4524. Epub 2010 Mar 22.","Ning YM","J Clin Oncol","2010","2010/03/24","PMC2860408","","10.1200/JCO.2009.25.4524"
20159824,"Phase I clinical trial of the CYP17 inhibitor abiraterone acetate demonstrating clinical activity in patients with castration-resistant prostate cancer who received prior ketoconazole therapy","Ryan CJ, Smith MR, Fong L, Rosenberg JE, Kantoff P, Raynaud F, Martins V, Lee G, Kheoh T, Kim J, Molina A, Small EJ.","J Clin Oncol. 2010 Mar 20		28(9):1481-8. doi: 10.1200/JCO.2009.24.1281. Epub 2010 Feb 16.","Ryan CJ","J Clin Oncol","2010","2010/02/18","PMC2849769","","10.1200/JCO.2009.24.1281"
20159823,"Significant and sustained antitumor activity in post-docetaxel, castration-resistant prostate cancer with the CYP17 inhibitor abiraterone acetate","Reid AH, Attard G, Danila DC, Oommen NB, Olmos D, Fong PC, Molife LR, Hunt J, Messiou C, Parker C, Dearnaley D, Swennenhuis JF, Terstappen LW, Lee G, Kheoh T, Molina A, Ryan CJ, Small E, Scher HI, de Bono JS.","J Clin Oncol. 2010 Mar 20		28(9):1489-95. doi: 10.1200/JCO.2009.24.6819. Epub 2010 Feb 16.","Reid AH","J Clin Oncol","2010","2010/02/18","PMC2849770","","10.1200/JCO.2009.24.6819"
20159814,"Phase II multicenter study of abiraterone acetate plus prednisone therapy in patients with docetaxel-treated castration-resistant prostate cancer","Danila DC, Morris MJ, de Bono JS, Ryan CJ, Denmeade SR, Smith MR, Taplin ME, Bubley GJ, Kheoh T, Haqq C, Molina A, Anand A, Koscuiszka M, Larson SM, Schwartz LH, Fleisher M, Scher HI.","J Clin Oncol. 2010 Mar 20		28(9):1496-501. doi: 10.1200/JCO.2009.25.9259. Epub 2010 Feb 16.","Danila DC","J Clin Oncol","2010","2010/02/18","PMC3040042","","10.1200/JCO.2009.25.9259"
20142593,"Phase II study of sunitinib in patients with metastatic urothelial cancer","Gallagher DJ, Milowsky MI, Gerst SR, Ishill N, Riches J, Regazzi A, Boyle MG, Trout A, Flaherty AM, Bajorin DF.","J Clin Oncol. 2010 Mar 10		28(8):1373-9. doi: 10.1200/JCO.2009.25.3922. Epub 2010 Feb 8.","Gallagher DJ","J Clin Oncol","2010","2010/02/10","","","10.1200/JCO.2009.25.3922"
20124169,"Randomized trial comparing conventional-dose with high-dose conformal radiation therapy in early-stage adenocarcinoma of the prostate: long-term results from proton radiation oncology group/american college of radiology 95-09","Zietman AL, Bae K, Slater JD, Shipley WU, Efstathiou JA, Coen JJ, Bush DA, Lunt M, Spiegel DY, Skowronski R, Jabola BR, Rossi CJ.","J Clin Oncol. 2010 Mar 1		28(7):1106-11. doi: 10.1200/JCO.2009.25.8475. Epub 2010 Feb 1.","Zietman AL","J Clin Oncol","2010","2010/02/04","PMC2834463","","10.1200/JCO.2009.25.8475"
20100959,"Overall survival analysis of a phase II randomized controlled trial of a Poxviral-based PSA-targeted immunotherapy in metastatic castration-resistant prostate cancer","Kantoff PW, Schuetz TJ, Blumenstein BA, Glode LM, Bilhartz DL, Wyand M, Manson K, Panicali DL, Laus R, Schlom J, Dahut WL, Arlen PM, Gulley JL, Godfrey WR.","J Clin Oncol. 2010 Mar 1		28(7):1099-105. doi: 10.1200/JCO.2009.25.0597. Epub 2010 Jan 25.","Kantoff PW","J Clin Oncol","2010","2010/01/27","PMC2834462","","10.1200/JCO.2009.25.0597"
19949016,"Combined resistance and aerobic exercise program reverses muscle loss in men undergoing androgen suppression therapy for prostate cancer without bone metastases: a randomized controlled trial","Galvão DA, Taaffe DR, Spry N, Joseph D, Newton RU.","J Clin Oncol. 2010 Jan 10		28(2):340-7. doi: 10.1200/JCO.2009.23.2488. Epub 2009 Nov 30.","Galvão DA","J Clin Oncol","2010","2009/12/02","","","10.1200/JCO.2009.23.2488"
19841330,"Randomized phase III trial on gemcitabine versus mytomicin in recurrent superficial bladder cancer: evaluation of efficacy and tolerance","Addeo R, Caraglia M, Bellini S, Abbruzzese A, Vincenzi B, Montella L, Miragliuolo A, Guarrasi R, Lanna M, Cennamo G, Faiola V, Del Prete S.","J Clin Oncol. 2010 Feb 1		28(4):543-8. doi: 10.1200/JCO.2008.20.8199. Epub 2009 Oct 19.","Addeo R","J Clin Oncol","2010","2009/10/21","","","10.1200/JCO.2008.20.8199"
35577646,"Final Results of Neoadjuvant Atezolizumab in Cisplatin-ineligible Patients with Muscle-invasive Urothelial Cancer of the Bladder","Szabados B, Kockx M, Assaf ZJ, van Dam PJ, Rodriguez-Vida A, Duran I, Crabb SJ, Van Der Heijden MS, Pous AF, Gravis G, Herranz UA, Protheroe A, Ravaud A, Maillet D, Mendez MJ, Suarez C, Linch M, Prendergast A, Tyson C, Stanoeva D, Daelemans S, Rombouts M, Ma…		82(2):212-222. doi: 10.1016/j.eururo.2022.04.013. Epub 2022 May 14.","Szabados B","Eur Urol","2022","2022/05/16","","","10.1016/j.eururo.2022.04.013"
35577644,"Chemoradiotherapy in Muscle-invasive Bladder Cancer: 10-yr Follow-up of the Phase 3 Randomised Controlled BC2001 Trial","Hall E, Hussain SA, Porta N, Lewis R, Crundwell M, Jenkins P, Rawlings C, Tremlett J, Sreenivasan T, Wallace J, Syndikus I, Sheehan D, Lydon A, Huddart R, James N		BC2001 Investigators.","Eur Urol. 2022 Sep	82(3):273-279. doi: 10.1016/j.eururo.2022.04.017. Epub 2022 May 14.","Hall E","Eur Urol","2022","2022/05/16","","","10.1016/j.eururo.2022.04.017"
35501200,"Re: Phase II Study of Gemcitabine and Split-dose Cisplatin plus Pembrolizumab as Neoadjuvant Therapy Before Radical Cystectomy in Patients with Muscle-invasive Bladder Cancer","Laukhtina E, Shariat SF.","Eur Urol. 2022 Aug		82(2):242-243. doi: 10.1016/j.eururo.2022.04.010. Epub 2022 Apr 30.","Laukhtina E","Eur Urol","2022","2022/05/02","","","10.1016/j.eururo.2022.04.010"
35397952,"Pembrolizumab Plus Docetaxel and Prednisone in Patients with Metastatic Castration-resistant Prostate Cancer: Long-term Results from the Phase 1b/2 KEYNOTE-365 Cohort B Study","Yu EY, Kolinsky MP, Berry WR, Retz M, Mourey L, Piulats JM, Appleman LJ, Romano E, Gravis G, Gurney H, Bögemann M, Emmenegger U, Joshua AM, Linch M, Sridhar S, Conter HJ, Laguerre B, Massard C, Li XT, Schloss C, …		82(1):22-30. doi: 10.1016/j.eururo.2022.02.023. Epub 2022 Apr 6.","Yu EY","Eur Urol","2022","2022/04/10","","","10.1016/j.eururo.2022.02.023"
35370021,"Magnetic Resonance Imaging and Targeted Biopsies Compared to Transperineal Mapping Biopsies Before Focal Ablation in Localised and Metastatic Recurrent Prostate Cancer After Radiotherapy","Shah TT, Kanthabalan A, Otieno M, Pavlou M, Omar R, Adeleke S, Giganti F, Brew-Graves C, Williams NR, Grierson J, Miah H, Emara A, Haroon A, Latifoltojar A, Sidhu H, Clemente J, Freeman A, Orczyk C, N…		81(6):598-605. doi: 10.1016/j.eururo.2022.02.022. Epub 2022 Mar 31.","Shah TT","Eur Urol","2022","2022/04/04","PMC9156577","NIHMS1796097","10.1016/j.eururo.2022.02.022"
35168844,"Health-related Quality of Life of Patients with Locally Advanced or Metastatic Urothelial Cancer Treated with Enfortumab Vedotin after Platinum and PD-1/PD-L1 Inhibitor Therapy: Results from Cohort 1 of the Phase 2 EV-201 Clinical Trial","McGregor B, O'Donnell PH, Balar A, Petrylak D, Rosenberg J, Yu EY, Quinn DI, Heath EI, Campbell M, Hepp Z, McKay C, Steinberg J, Regnault A, Mazerolle…		81(5):515-522. doi: 10.1016/j.eururo.2022.01.032. Epub 2022 Feb 12.","McGregor B","Eur Urol","2022","2022/02/16","PMC9385268","NIHMS1828733","10.1016/j.eururo.2022.01.032"
35151514,"Optimal Dissemination of Scientific Manuscripts via Social Media: A Prospective Trial Comparing Visual Abstracts Versus Key Figures in Consecutive Original Manuscripts Published in European Urology","Klaassen Z, Vertosick E, Vickers AJ, Assel MJ, Novara G, Pierce C, Wallis CJD, Larcher A, Cooperberg MR, Catto JWF, Kutikov A.","Eur Urol. 2022 Dec		82(6):633-636. doi: 10.1016/j.eururo.2022.01.041. Epub 2022 Feb 10.","Klaassen Z","Eur Urol","2022","2022/02/13","","","10.1016/j.eururo.2022.01.041"
35120773,"The Association Between Age, Prostate Cancer Risk, and Higher Gleason Score in a Long-term Screening Program: Results from the Göteborg-1 Prostate Cancer Screening Trial","Godtman RA, Kollberg KS, Pihl CG, Månsson M, Hugosson J.","Eur Urol. 2022 Sep		82(3):311-317. doi: 10.1016/j.eururo.2022.01.018. Epub 2022 Feb 1.","Godtman RA","Eur Urol","2022","2022/02/05","","","10.1016/j.eururo.2022.01.018"
35105477,"Re: Prostate Cancer Screening Using a Combination of Risk-prediction, MRI, and Targeted Prostate Biopsies (STHLM3-MRI): A Prospective, Population-based, Randomised, Open-label, Non-inferiority Trial","Raslan M, Mercader C, Lamb AD.","Eur Urol. 2022 May		81(5):543-544. doi: 10.1016/j.eururo.2022.01.019. Epub 2022 Jan 31.","Raslan M","Eur Urol","2022","2022/02/02","","","10.1016/j.eururo.2022.01.019"
35105476,"Re: Focal Boost to the Intraprostatic Tumor in External Beam Radiotherapy for Patients with Localized Prostate Cancer: Results from the FLAME Randomized Phase III Trial","Walz J.","Eur Urol. 2022 May		81(5):544-545. doi: 10.1016/j.eururo.2022.01.015. Epub 2022 Jan 31.","Walz J","Eur Urol","2022","2022/02/02","","","10.1016/j.eururo.2022.01.015"
35086721,"Re: Pembrolizumab Monotherapy for the Treatment of High-risk Non-muscle-invasive Bladder Cancer Unresponsive to BCG (KEYNOTE-057): An Open-label, Single-arm, Multicenter, Phase 2 Study","Rentsch CA, Hayoz S, Cathomas RL.","Eur Urol. 2022 May		81(5):542. doi: 10.1016/j.eururo.2022.01.021. Epub 2022 Jan 24.","Rentsch CA","Eur Urol","2022","2022/01/28","","","10.1016/j.eururo.2022.01.021"
34980495,"A Phase 2 Trial of the Effect of Antiandrogen Therapy on COVID-19 Outcome: No Evidence of Benefit, Supported by Epidemiology and In Vitro Data","Welén K, Rosendal E, Gisslén M, Lenman A, Freyhult E, Fonseca-Rodríguez O, Bremell D, Stranne J, Balkhed ÅÖ, Niward K, Repo J, Robinsson D, Henningsson AJ, Styrke J, Angelin M, Lindquist E, Allard A, Becker M, Rudolfsson S, Buckland R, Carlsson…		81(3):285-293. doi: 10.1016/j.eururo.2021.12.013. Epub 2021 Dec 15.","Welén K","Eur Urol","2022","2022/01/04","PMC8673828","","10.1016/j.eururo.2021.12.013"
34953603,"Patterns of Failure Following External Beam Radiotherapy With or Without an Additional Focal Boost in the Randomized Controlled FLAME Trial for Localized Prostate Cancer","Groen VH, Haustermans K, Pos FJ, Draulans C, Isebaert S, Monninkhof EM, Smeenk RJ, Kunze-Busch M, de Boer JCJ, van der Voort van Zijp J, Kerkmeijer LGW, van der Heide UA.","Eur Urol. 2022 Sep		82(3):252-257. doi: 10.1016/j.eururo.2021.12.012. Epub 2021 Dec 23.","Groen VH","Eur Urol","2022","2021/12/26","","","10.1016/j.eururo.2021.12.012"
34916086,"Deep Prostate-specific Antigen Response following Addition of Apalutamide to Ongoing Androgen Deprivation Therapy and Long-term Clinical Benefit in SPARTAN","Saad F, Small EJ, Feng FY, Graff JN, Olmos D, Hadaschik BA, Oudard S, Londhe A, Bhaumik A, Lopez-Gitlitz A, Thomas S, Mundle SD, Chowdhury S, Smith MR.","Eur Urol. 2022 Feb		81(2):184-192. doi: 10.1016/j.eururo.2021.11.020. Epub 2021 Dec 13.","Saad F","Eur Urol","2022","2021/12/17","","","10.1016/j.eururo.2021.11.020"
34789394,"Patient Preference Between Cabazitaxel and Docetaxel for First-line Chemotherapy in Metastatic Castration-resistant Prostate Cancer: The CABADOC Trial","Baciarello G, Delva R, Gravis G, Tazi Y, Beuzeboc P, Gross-Goupil M, Bompas E, Joly F, Greilsamer C, Hon TNT, Barthelemy P, Culine S, Berdah JF, Deblock M, Ratta R, Flechon A, Cheneau C, Maillard A, Martineau G, Borget I, Fizazi K		Groupe d’Etude des Tumeurs Uro-Genitales (GETUG)..","Eur Urol. 2022 Mar	81(3):234-240. doi: 10.1016/j.eururo.2021.10.016. Epub 2021 Nov 14.","Baciarello G","Eur Urol","2022","2021/11/18","","","10.1016/j.eururo.2021.10.016"
34493414,"Avelumab Combined with Stereotactic Ablative Body Radiotherapy in Metastatic Castration-resistant Prostate Cancer: The Phase 2 ICE-PAC Clinical Trial","Kwan EM, Spain L, Anton A, Gan CL, Garrett L, Chang D, Liow E, Bennett C, Zheng T, Yu J, Dai C, Du P, Jia S, Fettke H, Abou-Seif C, Kothari G, Shaw M, Parente P, Pezaro C, Tran B, Siva S, Azad AA.","Eur Urol. 2022 Mar		81(3):253-262. doi: 10.1016/j.eururo.2021.08.011. Epub 2021 Sep 4.","Kwan EM","Eur Urol","2022","2021/09/08","","","10.1016/j.eururo.2021.08.011"
34493413,"Clinical Impact of the Predict Prostate Risk Communication Tool in Men Newly Diagnosed with Nonmetastatic Prostate Cancer: A Multicentre Randomised Controlled Trial","Thurtle D, Jenkins V, Freeman A, Pearson M, Recchia G, Tamer P, Leonard K, Pharoah P, Aning J, Madaan S, Goh C, Hilman S, McCracken S, Ilie PC, Lazarowicz H, Gnanapragasam V.","Eur Urol. 2021 Nov		80(5):661-669. doi: 10.1016/j.eururo.2021.08.001. Epub 2021 Sep 4.","Thurtle D","Eur Urol","2021","2021/09/08","","","10.1016/j.eururo.2021.08.001"
34274136,"Efficacy and Safety of Cabazitaxel Versus Abiraterone or Enzalutamide in Older Patients with Metastatic Castration-resistant Prostate Cancer in the CARD Study","Sternberg CN, Castellano D, de Bono J, Fizazi K, Tombal B, Wülfing C, Kramer G, Eymard JC, Bamias A, Carles J, Iacovelli R, Melichar B, Sverrisdóttir Á, Theodore C, Feyerabend S, Helissey C, Poole EM, Ozatilgan A, Geffriaud-Rico…		80(4):497-506. doi: 10.1016/j.eururo.2021.06.021. Epub 2021 Jul 15.","Sternberg CN","Eur Urol","2021","2021/07/18","","","10.1016/j.eururo.2021.06.021"
34247896,"OLIGOPELVIS GETUG P07, a Multicenter Phase II Trial of Combined High-dose Salvage Radiotherapy and Hormone Therapy in Oligorecurrent Pelvic Node Relapses in Prostate Cancer","Supiot S, Vaugier L, Pasquier D, Buthaud X, Magné N, Peiffert D, Sargos P, Crehange G, Pommier P, Loos G, Hasbini A, Latorzeff I, Silva M, Denis F, Lagrange JL, Morvan C, Campion L, Blanc-Lapierre A.","Eur Urol. 20…		80(4):405-414. doi: 10.1016/j.eururo.2021.06.010. Epub 2021 Jul 8.","Supiot S","Eur Urol","2021","2021/07/12","","","10.1016/j.eururo.2021.06.010"
34140144,"Dose-intensified Versus Conventional-dose Salvage Radiotherapy for Biochemically Recurrent Prostate Cancer After Prostatectomy: The SAKK 09/10 Randomized Phase 3 Trial","Ghadjar P, Hayoz S, Bernhard J, Zwahlen DR, Hölscher T, Gut P, Polat B, Hildebrandt G, Müller AC, Plasswilm L, Papachristofilou A, Schär C, Sumila M, Zaugg K, Guckenberger M, Ost P, Reuter C, Bosetti DG, Khanfir K, Gome…		Swiss Group for Clinical Cancer Research (SAKK).","Eur Urol. 2021 Sep	80(3):306-315. doi: 10.1016/j.eururo.2021.05.033. Epub 2021 Jun 14.","Ghadjar P","Eur Urol","2021","2021/06/18","","","10.1016/j.eururo.2021.05.033"
34103179,"Elucidating Prostate Cancer Behaviour During Treatment via Low-pass Whole-genome Sequencing of Circulating Tumour DNA","Sumanasuriya S, Seed G, Parr H, Christova R, Pope L, Bertan C, Bianchini D, Rescigno P, Figueiredo I, Goodall J, Fowler G, Flohr P, Mehra N, Neeb A, Rekowski J, Eisenberger M, Sartor O, Oudard S, Geffriaud-Ricouard C, Ozatilgan A, Chadjaa M, Macé S, Lord C, Baxter J, P…		80(2):243-253. doi: 10.1016/j.eururo.2021.05.030. Epub 2021 Jun 5.","Sumanasuriya S","Eur Urol","2021","2021/06/09","PMC8329366","","10.1016/j.eururo.2021.05.030"
34053782,"Is There a Detrimental Effect of Antibiotic Therapy in Patients with Muscle-invasive Bladder Cancer Treated with Neoadjuvant Pembrolizumab?","Pederzoli F, Bandini M, Raggi D, Marandino L, Basile G, Alfano M, Colombo R, Salonia A, Briganti A, Gallina A, Montorsi F, Necchi A.","Eur Urol. 2021 Sep		80(3):319-322. doi: 10.1016/j.eururo.2021.05.018. Epub 2021 May 27.","Pederzoli F","Eur Urol","2021","2021/05/31","","","10.1016/j.eururo.2021.05.018"
33902955,"Atezolizumab Versus Chemotherapy in Patients with Platinum-treated Locally Advanced or Metastatic Urothelial Carcinoma: A Long-term Overall Survival and Safety Update from the Phase 3 IMvigor211 Clinical Trial","van der Heijden MS, Loriot Y, Durán I, Ravaud A, Retz M, Vogelzang NJ, Nelson B, Wang J, Shen X, Powles T.","Eur Urol. 2021 Jul		80(1):7-11. doi: 10.1016/j.eururo.2021.03.024. Epub 2021 Apr 23.","van der Heijden MS","Eur Urol","2021","2021/04/27","","","10.1016/j.eururo.2021.03.024"
33685838,"Curative-intent Metastasis-directed Therapies for Molecularly-defined Oligorecurrent Prostate Cancer: A Prospective Phase II Trial Testing the Oligometastasis Hypothesis","Glicksman RM, Metser U, Vines D, Valliant J, Liu Z, Chung PW, Bristow RG, Finelli A, Hamilton R, Fleshner NE, Perlis N, Zlotta AR, Green D, Bayley A, Helou J, Raman S, Kulkarni G, Catton C, Lam T, Chan R, Warde P, Gos…		80(3):374-382. doi: 10.1016/j.eururo.2021.02.031. Epub 2021 Mar 6.","Glicksman RM","Eur Urol","2021","2021/03/09","","","10.1016/j.eururo.2021.02.031"
33573861,"Robotic-assisted Versus Laparoscopic Surgery: Outcomes from the First Multicentre, Randomised, Patient-blinded Controlled Trial in Radical Prostatectomy (LAP-01)","Stolzenburg JU, Holze S, Neuhaus P, Kyriazis I, Do HM, Dietel A, Truss MC, Grzella CI, Teber D, Hohenfellner M, Rabenalt R, Albers P, Mende M.","Eur Urol. 2021 Jun		79(6):750-759. doi: 10.1016/j.eururo.2021.01.030. Epub 2021 Feb 9.","Stolzenburg JU","Eur Urol","2021","2021/02/12","","","10.1016/j.eururo.2021.01.030"
33390282,"The Association Between Statin Use and Outcomes in Patients Initiating Androgen Deprivation Therapy","Hamilton RJ, Ding K, Crook JM, O'Callaghan CJ, Higano CS, Dearnaley DP, Horwitz EM, Goldenberg SL, Gospodarowicz MK, Klotz L.","Eur Urol. 2021 Apr		79(4):446-452. doi: 10.1016/j.eururo.2020.12.031. Epub 2020 Dec 31.","Hamilton RJ","Eur Urol","2021","2021/01/04","","","10.1016/j.eururo.2020.12.031"
33293079,"Outcomes in Patients with Muscle-invasive Bladder Cancer Treated with Neoadjuvant Chemotherapy Followed by (Chemo)radiotherapy in the BC2001 Trial","Hussain SA, Porta N, Hall E, Salawu A, Lewis R, Sreenivasan T, Wallace J, Crundwell M, Jenkins P, Tremlett J, Huddart R, James ND		BC2001 Investigators.","Eur Urol. 2021 Feb	79(2):307-315. doi: 10.1016/j.eururo.2020.11.036. Epub 2020 Dec 6.","Hussain SA","Eur Urol","2021","2020/12/09","","","10.1016/j.eururo.2020.11.036"
33293077,"Extended Versus Limited Pelvic Lymph Node Dissection During Radical Prostatectomy for Intermediate- and High-risk Prostate Cancer: Early Oncological Outcomes from a Randomized Phase 3 Trial","Lestingi JFP, Guglielmetti GB, Trinh QD, Coelho RF, Pontes J Jr, Bastos DA, Cordeiro MD, Sarkis AS, Faraj SF, Mitre AI, Srougi M, Nahas WC.","Eur Urol. 2021 May		79(5):595-604. doi: 10.1016/j.eururo.2020.11.040. Epub 2020 Dec 5.","Lestingi JFP","Eur Urol","2021","2020/12/09","","","10.1016/j.eururo.2020.11.040"
33010985,"Prostate-specific Antigen Progression in Enzalutamide-treated Men with Nonmetastatic Castration-resistant Prostate Cancer: Any Rise in Prostate-specific Antigen May Require Closer Monitoring","Saad F, Sternberg CN, Efstathiou E, Fizazi K, Modelska K, Lin X, Sugg J, Steinberg J, Noerby B, Shore ND, Hussain M.","Eur Urol. 2020 Dec		78(6):847-853. doi: 10.1016/j.eururo.2020.08.025. Epub 2020 Oct 1.","Saad F","Eur Urol","2020","2020/10/04","","","10.1016/j.eururo.2020.08.025"
32978014,"Patient-reported Quality of Life in Patients with Primary Metastatic Prostate Cancer Treated with Androgen Deprivation Therapy with and Without Concurrent Radiation Therapy to the Prostate in a Prospective Randomised Clinical Trial		Data from the HORRAD Trial","Boevé L, Hulshof MCCM, Verhagen PCMS, Twisk JWR, Witjes WPJ, de Vries P, van Moorselaar RJA, van Andel G, Vis AN.","Eur Urol. 2021 Feb	79(2):188-197. doi: 10.1016/j.eururo.2020.08.023. Epub 2020 Sep 22.","Boevé L","Eur Urol","2021","2020/09/26","","","10.1016/j.eururo.2020.08.023"
32907777,"Apalutamide and Overall Survival in Prostate Cancer","Smith MR, Saad F, Chowdhury S, Oudard S, Hadaschik BA, Graff JN, Olmos D, Mainwaring PN, Lee JY, Uemura H, De Porre P, Smith AA, Brookman-May SD, Li S, Zhang K, Rooney B, Lopez-Gitlitz A, Small EJ.","Eur Urol. 2021 Jan		79(1):150-158. doi: 10.1016/j.eururo.2020.08.011. Epub 2020 Sep 6.","Smith MR","Eur Urol","2021","2020/09/10","","","10.1016/j.eururo.2020.08.011"
32868138,"Randomized Phase III Trial of Dose-dense Methotrexate, Vinblastine, Doxorubicin, and Cisplatin, or Gemcitabine and Cisplatin as Perioperative Chemotherapy for Patients with Muscle-invasive Bladder Cancer. Analysis of the GETUG/AFU V05 VESPER Trial Secondary Endpoints: Chemotherapy Toxicity and Pathological Responses","Pfister C, Gravis G, Fléchon A, Soulié M, Guy L, Laguerre B, Mottet N…		VESPER Trial Investigators.","Eur Urol. 2021 Feb	79(2):214-221. doi: 10.1016/j.eururo.2020.08.024. Epub 2020 Aug 28.","Pfister C","Eur Urol","2021","2020/09/02","","","10.1016/j.eururo.2020.08.024"
32811715,"Final Analysis of the Ipilimumab Versus Placebo Following Radiotherapy Phase III Trial in Postdocetaxel Metastatic Castration-resistant Prostate Cancer Identifies an Excess of Long-term Survivors","Fizazi K, Drake CG, Beer TM, Kwon ED, Scher HI, Gerritsen WR, Bossi A, den Eertwegh AJMV, Krainer M, Houede N, Santos R, Mahammedi H, Ng S, Danielli R, Franke FA, Sundar S, Agarwal N, Bergman…		CA184-043, Investigators.","Eur Urol. 2020 Dec	78(6):822-830. doi: 10.1016/j.eururo.2020.07.032. Epub 2020 Aug 15.","Fizazi K","Eur Urol","2020","2020/08/20","PMC8428575","NIHMS1730082","10.1016/j.eururo.2020.07.032"
32800407,"Preventing Parastomal Hernia After Ileal Conduit by the Use of a Prophylactic Mesh: A Randomised Study","Liedberg F, Kollberg P, Allerbo M, Baseckas G, Brändstedt J, Gudjonsson S, Hagberg O, Håkansson U, Jerlström T, Löfgren A, Patschan O, Sörenby A, Bläckberg M.","Eur Urol. 2020 Nov		78(5):757-763. doi: 10.1016/j.eururo.2020.07.033. Epub 2020 Aug 13.","Liedberg F","Eur Urol","2020","2020/08/18","","","10.1016/j.eururo.2020.07.033"
32736928,"The DaBlaCa-13 Study: Short-term, Intensive Chemoresection Versus Standard Adjuvant Intravesical Instillations in Non-muscle-invasive Bladder Cancer-A Randomised Controlled Trial","Lindgren MS, Bue P, Azawi N, Blichert-Refsgaard L, Sundelin MO, Dyrskjøt L, Jensen JB.","Eur Urol. 2020 Dec		78(6):856-862. doi: 10.1016/j.eururo.2020.07.009. Epub 2020 Jul 28.","Lindgren MS","Eur Urol","2020","2020/08/02","","","10.1016/j.eururo.2020.07.009"
32624280,"A Multicohort Open-label Phase II Trial of Bipolar Androgen Therapy in Men with Metastatic Castration-resistant Prostate Cancer (RESTORE): A Comparison of Post-abiraterone Versus Post-enzalutamide Cohorts","Markowski MC, Wang H, Sullivan R, Rifkind I, Sinibaldi V, Schweizer MT, Teply BA, Ngomba N, Fu W, Carducci MA, Paller CJ, Marshall CH, Eisenberger MA, Luo J, Antonarakis ES, Denmeade…		79(5):692-699. doi: 10.1016/j.eururo.2020.06.042. Epub 2020 Jul 2.","Markowski MC","Eur Urol","2021","2020/07/07","PMC7775877","NIHMS1633109","10.1016/j.eururo.2020.06.042"
32527692,"Five-year Survival Prediction and Safety Outcomes with Enzalutamide in Men with Chemotherapy-naïve Metastatic Castration-resistant Prostate Cancer from the PREVAIL Trial","Armstrong AJ, Lin P, Tombal B, Saad F, Higano CS, Joshua AM, Parli T, Rosbrook B, van Os S, Beer TM.","Eur Urol. 2020 Sep		78(3):347-357. doi: 10.1016/j.eururo.2020.04.061. Epub 2020 Jun 9.","Armstrong AJ","Eur Urol","2020","2020/06/13","","","10.1016/j.eururo.2020.04.061"
32446864,"Treatment of High-grade Non-muscle-invasive Bladder Carcinoma by Standard Number and Dose of BCG Instillations Versus Reduced Number and Standard Dose of BCG Instillations: Results of the European Association of Urology Research Foundation Randomised Phase III Clinical Trial ""NIMBUS""","Grimm MO, van der Heijden AG, Colombel M, Muilwijk T, Martínez-Piñeiro L, Babjuk MM, Türkeri LN, Pal…		EAU Research Foundation NIMBUS Study Group.","Eur Urol. 2020 Nov	78(5):690-698. doi: 10.1016/j.eururo.2020.04.066. Epub 2020 May 20.","Grimm MO","Eur Urol","2020","2020/05/25","","","10.1016/j.eururo.2020.04.066"
32444264,"Effect of Pharmacologic Prophylaxis on Venous Thromboembolism After Radical Prostatectomy: The PREVENTER Randomized Clinical Trial","Patel HD, Faisal FA, Trock BJ, Joice GA, Schwen ZR, Pierorazio PM, Johnson MH, Bivalacqua TJ, Han M, Gorin MA, Carter HB, Partin AW, Pavlovich CP, Allaf ME.","Eur Urol. 2020 Sep		78(3):360-368. doi: 10.1016/j.eururo.2020.05.001. Epub 2020 May 19.","Patel HD","Eur Urol","2020","2020/05/24","","","10.1016/j.eururo.2020.05.001"
32336645,"Effect of Enzalutamide plus Androgen Deprivation Therapy on Health-related Quality of Life in Patients with Metastatic Hormone-sensitive Prostate Cancer: An Analysis of the ARCHES Randomised, Placebo-controlled, Phase 3 Study","Stenzl A, Dunshee C, De Giorgi U, Alekseev B, Iguchi T, Szmulewitz RZ, Flaig TW, Tombal B, Morlock R, Ivanescu C, Ramaswamy K, Saad F, Armstrong AJ.","Eur Urol. …		78(4):603-614. doi: 10.1016/j.eururo.2020.03.019. Epub 2020 Apr 23.","Stenzl A","Eur Urol","2020","2020/04/28","","","10.1016/j.eururo.2020.03.019"
32273183,"The Oral Gonadotropin-releasing Hormone Receptor Antagonist Relugolix as Neoadjuvant/Adjuvant Androgen Deprivation Therapy to External Beam Radiotherapy in Patients with Localised Intermediate-risk Prostate Cancer: A Randomised, Open-label, Parallel-group Phase 2 Trial","Dearnaley DP, Saltzstein DR, Sylvester JE, Karsh L, Mehlhaff BA, Pieczonka C, Bailen JL, Shi H, Ye Z, Faessel HM, Lin…		78(2):184-192. doi: 10.1016/j.eururo.2020.03.001. Epub 2020 Apr 6.","Dearnaley DP","Eur Urol","2020","2020/04/11","","","10.1016/j.eururo.2020.03.001"
32089359,"Radical Prostatectomy or Observation for Clinically Localized Prostate Cancer: Extended Follow-up of the Prostate Cancer Intervention Versus Observation Trial (PIVOT)","Wilt TJ, Vo TN, Langsetmo L, Dahm P, Wheeler T, Aronson WJ, Cooperberg MR, Taylor BC, Brawer MK.","Eur Urol. 2020 Jun		77(6):713-724. doi: 10.1016/j.eururo.2020.02.009. Epub 2020 Feb 21.","Wilt TJ","Eur Urol","2020","2020/02/25","","","10.1016/j.eururo.2020.02.009"
31924316,"Veterans Affairs Cooperative Studies Program Study #553: Chemotherapy After Prostatectomy for High-risk Prostate Carcinoma: A Phase III Randomized Study","Lin DW, Shih MC, Aronson W, Basler J, Beer TM, Brophy M, Cooperberg M, Garzotto M, Kelly WK, Lee K, McGuire V, Wang Y, Lu Y, Markle V, Nseyo U, Ringer R, Savage SJ, Sinnott P, Uchio E, Yang CC, Montgomery RB.","Eur Urol. 2020 May		77(5):563-572. doi: 10.1016/j.eururo.2019.12.020. Epub 2020 Jan 8.","Lin DW","Eur Urol","2020","2020/01/12","","","10.1016/j.eururo.2019.12.020"
31866092,"Salvage Radiotherapy Versus Hormone Therapy for Prostate-specific Antigen Failure After Radical Prostatectomy: A Randomised, Multicentre, Open-label, Phase 3 Trial (JCOG0401)(†)","Yokomizo A, Wakabayashi M, Satoh T, Hashine K, Inoue T, Fujimoto K, Egawa S, Habuchi T, Kawashima K, Ishizuka O, Shinohara N, Sugimoto M, Yoshino Y, Nihei K, Fukuda H, Tobisu KI, Kakehi Y, Naito S		JCOG0401 Investigators.","Eur Urol. 2020 Jun	77(6):689-698. doi: 10.1016/j.eururo.2019.11.023. Epub 2019 Dec 19.","Yokomizo A","Eur Urol","2020","2019/12/24","","","10.1016/j.eururo.2019.11.023"
31843338,"Patient-reported Quality of Life Outcomes in Patients Treated for Muscle-invasive Bladder Cancer with Radiotherapy ± Chemotherapy in the BC2001 Phase III Randomised Controlled Trial","Huddart RA, Hall E, Lewis R, Porta N, Crundwell M, Jenkins PJ, Rawlings C, Tremlett J, Campani L, Hendron C, Hussain SA, James ND		BC2001 Investigators.","Eur Urol. 2020 Feb	77(2):260-268. doi: 10.1016/j.eururo.2019.11.001. Epub 2019 Dec 13.","Huddart RA","Eur Urol","2020","2019/12/18","PMC6983941","","10.1016/j.eururo.2019.11.001"
31843335,"Correlation of Prostate-specific Antigen Kinetics with Overall Survival and Radiological Progression-free Survival in Metastatic Castration-sensitive Prostate Cancer Treated with Abiraterone Acetate plus Prednisone or Placebos Added to Androgen Deprivation Therapy: Post Hoc Analysis of Phase 3 LATITUDE Study","Matsubara N, Chi KN, Özgüroğlu M, Rodriguez-Antolin A, Feyerabend S, Fein L, …		77(4):494-500. doi: 10.1016/j.eururo.2019.11.021. Epub 2019 Dec 13.","Matsubara N","Eur Urol","2020","2019/12/18","","","10.1016/j.eururo.2019.11.021"
31771797,"Ten-year Mortality, Disease Progression, and Treatment-related Side Effects in Men with Localised Prostate Cancer from the ProtecT Randomised Controlled Trial According to Treatment Received","Neal DE, Metcalfe C, Donovan JL, Lane JA, Davis M, Young GJ, Dutton SJ, Walsh EI, Martin RM, Peters TJ, Turner EL, Mason M, Bryant R, Bollina P, Catto J, Doherty A, Gillatt D, Gnanapragasam V, Hol…		ProtecT Study Group.","Eur Urol. 2020 Mar	77(3):320-330. doi: 10.1016/j.eururo.2019.10.030. Epub 2019 Nov 24.","Neal DE","Eur Urol","2020","2019/11/28","","","10.1016/j.eururo.2019.10.030"
31740072,"Long-term Oncological Outcomes from an Early Phase Randomised Controlled Three-arm Trial of Open, Robotic, and Laparoscopic Radical Cystectomy (CORAL)","Khan MS, Omar K, Ahmed K, Gan C, Van Hemelrijck M, Nair R, Thurairaja R, Rimington P, Dasgupta P.","Eur Urol. 2020 Jan		77(1):110-118. doi: 10.1016/j.eururo.2019.10.027. Epub 2019 Nov 15.","Khan MS","Eur Urol","2020","2019/11/20","","","10.1016/j.eururo.2019.10.027"
31708296,"Updated Results of PURE-01 with Preliminary Activity of Neoadjuvant Pembrolizumab in Patients with Muscle-invasive Bladder Carcinoma with Variant Histologies","Necchi A, Raggi D, Gallina A, Madison R, Colecchia M, Lucianò R, Montironi R, Giannatempo P, Farè E, Pederzoli F, Bandini M, Bianchi M, Colombo R, Gandaglia G, Fossati N, Marandino L, Capitanio U, Dehò F, Ali SM, Chung JH, Ross J…		77(4):439-446. doi: 10.1016/j.eururo.2019.10.026. Epub 2019 Nov 8.","Necchi A","Eur Urol","2020","2019/11/12","","","10.1016/j.eururo.2019.10.026"
31708295,"Randomized Study of Systematic Biopsy Versus Magnetic Resonance Imaging and Targeted and Systematic Biopsy in Men on Active Surveillance (ASIST): 2-year Postbiopsy Follow-up","Klotz L, Pond G, Loblaw A, Sugar L, Moussa M, Berman D, Van der Kwast T, Vesprini D, Milot L, Kebabdjian M, Fleshner N, Ghai S, Chin J, Haider M.","Eur Urol. 2020 Mar		77(3):311-317. doi: 10.1016/j.eururo.2019.10.007. Epub 2019 Nov 8.","Klotz L","Eur Urol","2020","2019/11/12","","","10.1016/j.eururo.2019.10.007"
31594705,"Impact of Abiraterone Acetate plus Prednisone or Enzalutamide on Patient-reported Outcomes in Patients with Metastatic Castration-resistant Prostate Cancer: Final 12-mo Analysis from the Observational AQUARiUS Study","Thiery-Vuillemin A, Poulsen MH, Lagneau E, Ploussard G, Birtle A, Dourthe LM, Beal-Ardisson D, Pintus E, Trepiakas R, Lefresne F, Lukac M, Van Sanden S, Pissart G, Reid A		AQUARiUS Investigators.","Eur Urol. 2020 Mar	77(3):380-387. doi: 10.1016/j.eururo.2019.09.019. Epub 2019 Oct 5.","Thiery-Vuillemin A","Eur Urol","2020","2019/10/10","","","10.1016/j.eururo.2019.09.019"
31542304,"Androgen Receptor Modulation Optimized for Response-Splice Variant: A Phase 3, Randomized Trial of Galeterone Versus Enzalutamide in Androgen Receptor Splice Variant-7-expressing Metastatic Castration-resistant Prostate Cancer","Taplin ME, Antonarakis ES, Ferrante KJ, Horgan K, Blumenstein B, Saad F, Luo J, de Bono JS.","Eur Urol. 2019 Dec		76(6):843-851. doi: 10.1016/j.eururo.2019.08.034. Epub 2019 Sep 18.","Taplin ME","Eur Urol","2019","2019/09/23","","","10.1016/j.eururo.2019.08.034"
31443961,"Docetaxel Versus Surveillance After Radical Radiotherapy for Intermediate- or High-risk Prostate Cancer-Results from the Prospective, Randomised, Open-label Phase III SPCG-13 Trial","Kellokumpu-Lehtinen PL, Hjälm-Eriksson M, Thellenberg-Karlsson C, Åström L, Franzen L, Fransson AS, Leskinen MJ, Zeke M, Huttunen T, Ginman C		Investigators of the Scandinavian Prostate Cancer Study No. 13.","Eur Urol. 2019 Dec	76(6):823-830. doi: 10.1016/j.eururo.2019.08.010. Epub 2019 Aug 20.","Kellokumpu-Lehtinen PL","Eur Urol","2019","2019/08/25","","","10.1016/j.eururo.2019.08.010"
31375279,"Randomised Trial of Adjuvant Radiotherapy Following Radical Prostatectomy Versus Radical Prostatectomy Alone in Prostate Cancer Patients with Positive Margins or Extracapsular Extension","Hackman G, Taari K, Tammela TL, Matikainen M, Kouri M, Joensuu T, Luukkaala T, Salonen A, Isotalo T, Pétas A, Hendolin N, Boström PJ, Aaltomaa S, Lehtoranta K, Hellström P, Riikonen J, Korpela M, Minn …		FinnProstate Group.","Eur Urol. 2019 Nov	76(5):586-595. doi: 10.1016/j.eururo.2019.07.001. Epub 2019 Jul 30.","Hackman G","Eur Urol","2019","2019/08/04","","","10.1016/j.eururo.2019.07.001"
31176622,"Clinical and Biological Characterisation of Localised High-risk Prostate Cancer: Results of a Randomised Preoperative Study of a Luteinising Hormone-releasing Hormone Agonist with or Without Abiraterone Acetate plus Prednisone","Efstathiou E, Davis JW, Pisters L, Li W, Wen S, McMullin RP, Gormley M, Ricci D, Titus M, Hoang A, Zurita AJ, Tran N, Peng W, Kheoh T, Molina A, Troncoso P, Log…		76(4):418-424. doi: 10.1016/j.eururo.2019.05.010. Epub 2019 Jun 6.","Efstathiou E","Eur Urol","2019","2019/06/10","PMC7205516","NIHMS1065242","10.1016/j.eururo.2019.05.010"
31103393,"Establishment of Novel Intraoperative Monitoring and Mapping Method for the Cavernous Nerve During Robot-assisted Radical Prostatectomy: Results of the Phase I/II, First-in-human, Feasibility Study","Song WH, Park JH, Tae BS, Kim SM, Hur M, Seo JH, Ku JH, Kwak C, Kim HH, Kim K, Jeong CW.","Eur Urol. 2020 Aug		78(2):221-228. doi: 10.1016/j.eururo.2019.04.042. Epub 2019 May 16.","Song WH","Eur Urol","2020","2019/05/20","","","10.1016/j.eururo.2019.04.042"
30928162,"Could Differences in Treatment Between Trial Arms Explain the Reduction in Prostate Cancer Mortality in the European Randomized Study of Screening for Prostate Cancer?","Carlsson SV, Månsson M, Moss S, Kwiatkowski M, Recker F, Tammela TLJ, Bangma C, Roobol MJ, Auvinen A, Hugosson J.","Eur Urol. 2019 Jun		75(6):1015-1022. doi: 10.1016/j.eururo.2019.03.010. Epub 2019 Mar 28.","Carlsson SV","Eur Urol","2019","2019/04/01","PMC7526685","NIHMS1614759","10.1016/j.eururo.2019.03.010"
30878303,"The Value of an Extensive Transrectal Repeat Biopsy with Anterior Sampling in Men on Active Surveillance for Low-risk Prostate Cancer: A Comparison from the Randomised Study of Active Monitoring in Sweden (SAMS)","Bratt O, Holmberg E, Andrén O, Carlsson S, Drevin L, Johansson E, Josefsson A, Nyberg M, Sandberg J, Stattin P, Robinsson D.","Eur Urol. 2019 Oct		76(4):461-466. doi: 10.1016/j.eururo.2019.02.035. Epub 2019 Mar 14.","Bratt O","Eur Urol","2019","2019/03/18","","","10.1016/j.eururo.2019.02.035"
30824296,"A 16-yr Follow-up of the European Randomized study of Screening for Prostate Cancer","Hugosson J, Roobol MJ, Månsson M, Tammela TLJ, Zappa M, Nelen V, Kwiatkowski M, Lujan M, Carlsson SV, Talala KM, Lilja H, Denis LJ, Recker F, Paez A, Puliti D, Villers A, Rebillard X, Kilpeläinen TP, Stenman UH, Godtman RA, Stinesen Kollberg K, Moss SM, Kujala P, Taari K, Huber A, van der Kwast T, Heij…		ERSPC investigators.","Eur Urol. 2019 Jul	76(1):43-51. doi: 10.1016/j.eururo.2019.02.009. Epub 2019 Feb 26.","Hugosson J","Eur Urol","2019","2019/03/03","PMC7513694","NIHMS1614758","10.1016/j.eururo.2019.02.009"
30665814,"Randomized Phase 1 Trial of Pembrolizumab with Sequential Versus Concomitant Stereotactic Body Radiotherapy in Metastatic Urothelial Carcinoma","Sundahl N, Vandekerkhove G, Decaestecker K, Meireson A, De Visschere P, Fonteyne V, De Maeseneer D, Reynders D, Goetghebeur E, Van Dorpe J, Verbeke S, Annala M, Brochez L, Van der Eecken K, Wyatt AW, Rottey S, Ost P.","Eur Urol. 2019 May		75(5):707-711. doi: 10.1016/j.eururo.2019.01.009. Epub 2019 Jan 19.","Sundahl N","Eur Urol","2019","2019/01/23","","","10.1016/j.eururo.2019.01.009"
30638635,"Feasibility, Acceptability, and Behavioral Outcomes from a Technology-enhanced Behavioral Change Intervention (Prostate 8): A Pilot Randomized Controlled Trial in Men with Prostate Cancer","Kenfield SA, Van Blarigan EL, Ameli N, Lavaki E, Cedars B, Paciorek AT, Monroy C, Tantum LK, Newton RU, Signorell C, Suh JH, Zhang L, Cooperberg MR, Carroll PR, Chan JM.","Eur Urol. 2019 Jun		75(6):950-958. doi: 10.1016/j.eururo.2018.12.040. Epub 2019 Jan 10.","Kenfield SA","Eur Urol","2019","2019/01/15","","","10.1016/j.eururo.2018.12.040"
30591354,"Health-related Quality of Life for Abiraterone Plus Prednisone Versus Enzalutamide in Patients with Metastatic Castration-resistant Prostate Cancer: Results from a Phase II Randomized Trial","Khalaf DJ, Sunderland K, Eigl BJ, Kollmannsberger CK, Ivanov N, Finch DL, Oja C, Vergidis J, Zulfiqar M, Gleave ME, Chi KN.","Eur Urol. 2019 Jun		75(6):940-947. doi: 10.1016/j.eururo.2018.12.015. Epub 2018 Dec 24.","Khalaf DJ","Eur Urol","2019","2018/12/29","","","10.1016/j.eururo.2018.12.015"
30528222,"Cabozantinib Versus Mitoxantrone-prednisone in Symptomatic Metastatic Castration-resistant Prostate Cancer: A Randomized Phase 3 Trial with a Primary Pain Endpoint","Basch EM, Scholz M, de Bono JS, Vogelzang N, de Souza P, Marx G, Vaishampayan U, George S, Schwarz JK, Antonarakis ES, O'Sullivan JM, Kalebasty AR, Chi KN, Dreicer R, Hutson TE, Dueck AC, Bennett AV, Dayan E, Mangeshkar M, …		75(6):929-937. doi: 10.1016/j.eururo.2018.11.033. Epub 2018 Dec 4.","Basch EM","Eur Urol","2019","2018/12/12","PMC6876845","NIHMS1058488","10.1016/j.eururo.2018.11.033"
30527787,"The SmartTarget Biopsy Trial: A Prospective, Within-person Randomised, Blinded Trial Comparing the Accuracy of Visual-registration and Magnetic Resonance Imaging/Ultrasound Image-fusion Targeted Biopsies for Prostate Cancer Risk Stratification","Hamid S, Donaldson IA, Hu Y, Rodell R, Villarini B, Bonmati E, Tranter P, Punwani S, Sidhu HS, Willis S, van der Meulen J, Hawkes D, McCartan N…		75(5):733-740. doi: 10.1016/j.eururo.2018.08.007. Epub 2018 Dec 6.","Hamid S","Eur Urol","2019","2018/12/12","PMC6469539","","10.1016/j.eururo.2018.08.007"
30522912,"The FUTURE Trial: A Multicenter Randomised Controlled Trial on Target Biopsy Techniques Based on Magnetic Resonance Imaging in the Diagnosis of Prostate Cancer in Patients with Prior Negative Biopsies","Wegelin O, Exterkate L, van der Leest M, Kummer JA, Vreuls W, de Bruin PC, Bosch JLHR, Barentsz JO, Somford DM, van Melick HHE.","Eur Urol. 2019 Apr		75(4):582-590. doi: 10.1016/j.eururo.2018.11.040. Epub 2018 Dec 3.","Wegelin O","Eur Urol","2019","2018/12/08","","","10.1016/j.eururo.2018.11.040"
30466891,"Serum Free Methylated Glutathione S-transferase 1 DNA Levels, Survival, and Response to Docetaxel in Metastatic, Castration-resistant Prostate Cancer: Post Hoc Analyses of Data from a Phase 3 Trial","Mahon KL, Qu W, Lin HM, Spielman C, Cain D, Jacobs C, Stockler MR, Higano CS, de Bono JS, Chi KN, Clark SJ, Horvath LG.","Eur Urol. 2019 Sep		76(3):306-312. doi: 10.1016/j.eururo.2018.11.001. Epub 2018 Nov 19.","Mahon KL","Eur Urol","2019","2018/11/24","","","10.1016/j.eururo.2018.11.001"
30337060,"Extended Versus Limited Lymph Node Dissection in Bladder Cancer Patients Undergoing Radical Cystectomy: Survival Results from a Prospective, Randomized Trial","Gschwend JE, Heck MM, Lehmann J, Rübben H, Albers P, Wolff JM, Frohneberg D, de Geeter P, Heidenreich A, Kälble T, Stöckle M, Schnöller T, Stenzl A, Müller M, Truss M, Roth S, Liehr UB, Leißner J, Bregenzer T, Retz M.","Eur Urol.…		75(4):604-611. doi: 10.1016/j.eururo.2018.09.047. Epub 2018 Oct 15.","Gschwend JE","Eur Urol","2019","2018/10/20","","","10.1016/j.eururo.2018.09.047"
30279015,"BOXIT-A Randomised Phase III Placebo-controlled Trial Evaluating the Addition of Celecoxib to Standard Treatment of Transitional Cell Carcinoma of the Bladder (CRUK/07/004)","Kelly JD, Tan WS, Porta N, Mostafid H, Huddart R, Protheroe A, Bogle R, Blazeby J, Palmer A, Cresswell J, Johnson M, Brough R, Madaan S, Andrews S, Cruickshank C, Burnett S, Maynard L, Hall E		BOXIT Investigators.","Eur Urol. 2019 Apr	75(4):593-601. doi: 10.1016/j.eururo.2018.09.020. Epub 2018 Sep 29.","Kelly JD","Eur Urol","2019","2018/10/04","","","10.1016/j.eururo.2018.09.020"
30274699,"Radiofrequency-induced Thermo-chemotherapy Effect Versus a Second Course of Bacillus Calmette-Guérin or Institutional Standard in Patients with Recurrence of Non-muscle-invasive Bladder Cancer Following Induction or Maintenance Bacillus Calmette-Guérin Therapy (HYMN): A Phase III, Open-label, Randomised Controlled Trial","Tan WS, Panchal A, Buckley L, Devall AJ, Loubière LS, Pope AM, Fe…		75(1):63-71. doi: 10.1016/j.eururo.2018.09.005. Epub 2018 Sep 28.","Tan WS","Eur Urol","2019","2018/10/03","","","10.1016/j.eururo.2018.09.005"
30266309,"Effect on Survival of Androgen Deprivation Therapy Alone Compared to Androgen Deprivation Therapy Combined with Concurrent Radiation Therapy to the Prostate in Patients with Primary Bone Metastatic Prostate Cancer in a Prospective Randomised Clinical Trial: Data from the HORRAD Trial","Boevé LMS, Hulshof MCCM, Vis AN, Zwinderman AH, Twisk JWR, Witjes WPJ, Delaere KPJ, Moorselaar RJAV, V…		75(3):410-418. doi: 10.1016/j.eururo.2018.09.008. Epub 2018 Sep 25.","Boevé LMS","Eur Urol","2019","2018/09/30","","","10.1016/j.eururo.2018.09.008"
30237023,"A Prospective Adaptive Utility Trial to Validate Performance of a Novel Urine Exosome Gene Expression Assay to Predict High-grade Prostate Cancer in Patients with Prostate-specific Antigen 2-10ng/ml at Initial Biopsy","McKiernan J, Donovan MJ, Margolis E, Partin A, Carter B, Brown G, Torkler P, Noerholm M, Skog J, Shore N, Andriole G, Thompson I, Carroll P.","Eur Urol. 2018 Dec		74(6):731-738. doi: 10.1016/j.eururo.2018.08.019. Epub 2018 Sep 17.","McKiernan J","Eur Urol","2018","2018/09/22","","","10.1016/j.eururo.2018.08.019"
30227924,"Stereotactic Abative Body Radiotherapy (SABR) for Oligometastatic Prostate Cancer: A Prospective Clinical Trial","Siva S, Bressel M, Murphy DG, Shaw M, Chander S, Violet J, Tai KH, Udovicich C, Lim A, Selbie L, Hofman MS, Kron T, Moon D, Goad J, Lawrentschuk N, Foroudi F.","Eur Urol. 2018 Oct		74(4):455-462. doi: 10.1016/j.eururo.2018.06.004. Epub 2018 Jun 29.","Siva S","Eur Urol","2018","2018/09/20","","","10.1016/j.eururo.2018.06.004"
30143383,"Health Economic Analysis of Open and Robot-assisted Laparoscopic Surgery for Prostate Cancer Within the Prospective Multicentre LAPPRO Trial","Forsmark A, Gehrman J, Angenete E, Bjartell A, Björholt I, Carlsson S, Hugosson J, Marlow T, Stinesen-Kollberg K, Stranne J, Wallerstedt A, Wiklund P, Wilderäng U, Haglind E.","Eur Urol. 2018 Dec		74(6):816-824. doi: 10.1016/j.eururo.2018.07.038. Epub 2018 Aug 22.","Forsmark A","Eur Urol","2018","2018/08/26","","","10.1016/j.eururo.2018.07.038"
30031572,"Atorvastatin Versus Placebo for Prostate Cancer Before Radical Prostatectomy-A Randomized, Double-blind, Placebo-controlled Clinical Trial","Murtola TJ, Syvälä H, Tolonen T, Helminen M, Riikonen J, Koskimäki J, Pakarainen T, Kaipia A, Isotalo T, Kujala P, Tammela TLJ.","Eur Urol. 2018 Dec		74(6):697-701. doi: 10.1016/j.eururo.2018.06.037. Epub 2018 Jul 18.","Murtola TJ","Eur Urol","2018","2018/07/23","","","10.1016/j.eururo.2018.06.037"
30017404,"Active Surveillance Magnetic Resonance Imaging Study (ASIST): Results of a Randomized Multicenter Prospective Trial","Klotz L, Loblaw A, Sugar L, Moussa M, Berman DM, Van der Kwast T, Vesprini D, Milot L, Kebabdjian M, Fleshner N, Ghai S, Chin J, Pond GR, Haider M.","Eur Urol. 2019 Feb		75(2):300-309. doi: 10.1016/j.eururo.2018.06.025. Epub 2018 Jul 13.","Klotz L","Eur Urol","2019","2018/07/19","","","10.1016/j.eururo.2018.06.025"
29980331,"Duration of Androgen Deprivation Therapy in High-risk Prostate Cancer: A Randomized Phase III Trial","Nabid A, Carrier N, Martin AG, Bahary JP, Lemaire C, Vass S, Bahoric B, Archambault R, Vincent F, Bettahar R, Duclos M, Garant MP, Souhami L.","Eur Urol. 2018 Oct		74(4):432-441. doi: 10.1016/j.eururo.2018.06.018. Epub 2018 Jul 3.","Nabid A","Eur Urol","2018","2018/07/08","","","10.1016/j.eururo.2018.06.018"
29784190,"Randomized Trial Comparing Open Radical Cystectomy and Robot-assisted Laparoscopic Radical Cystectomy: Oncologic Outcomes","Bochner BH, Dalbagni G, Marzouk KH, Sjoberg DD, Lee J, Donat SM, Coleman JA, Vickers A, Herr HW, Laudone VP.","Eur Urol. 2018 Oct		74(4):465-471. doi: 10.1016/j.eururo.2018.04.030. Epub 2018 May 18.","Bochner BH","Eur Urol","2018","2018/05/23","PMC6697266","NIHMS1532869","10.1016/j.eururo.2018.04.030"
29500065,"Plasma Cell-free DNA Concentration and Outcomes from Taxane Therapy in Metastatic Castration-resistant Prostate Cancer from Two Phase III Trials (FIRSTANA and PROSELICA)","Mehra N, Dolling D, Sumanasuriya S, Christova R, Pope L, Carreira S, Seed G, Yuan W, Goodall J, Hall E, Flohr P, Boysen G, Bianchini D, Sartor O, Eisenberger MA, Fizazi K, Oudard S, Chadjaa M, Macé S, de Bono JS.","Eu…		74(3):283-291. doi: 10.1016/j.eururo.2018.02.013. Epub 2018 Feb 28.","Mehra N","Eur Urol","2018","2018/03/04","PMC6090941","","10.1016/j.eururo.2018.02.013"
29395502,"Docetaxel Versus Surveillance After Radical Prostatectomy for High-risk Prostate Cancer: Results from the Prospective Randomised, Open-label Phase 3 Scandinavian Prostate Cancer Group 12 Trial","Ahlgren GM, Flodgren P, Tammela TLJ, Kellokumpu-Lehtinen P, Borre M, Angelsen A, Iversen JR, Sverrisdottir A, Jonsson E, Sengelov L		Investigators of the Scandinavian Prostate Cancer Study Number 12.","Eur Urol. 2018 Jun	73(6):870-876. doi: 10.1016/j.eururo.2018.01.012. Epub 2018 Feb 1.","Ahlgren GM","Eur Urol","2018","2018/02/04","","","10.1016/j.eururo.2018.01.012"
29306514,"Intermediate Endpoints After Postprostatectomy Radiotherapy: 5-Year Distant Metastasis to Predict Overall Survival","Jackson WC, Suresh K, Tumati V, Allen SG, Dess RT, Salami SS, George A, Kaffenberger SD, Miller DC, Hearn JWD, Jolly S, Mehra R, Hollenbeck BK, Palapattu GS, Schipper M, Feng FY, Morgan TM, Desai NB, Spratt DE.","Eur Urol. 2018 Oct		74(4):413-419. doi: 10.1016/j.eururo.2017.12.023. Epub 2018 Jan 3.","Jackson WC","Eur Urol","2018","2018/01/08","","","10.1016/j.eururo.2017.12.023"
29248319,"Phase 2 Trial of Gemcitabine, Cisplatin, plus Ipilimumab in Patients with Metastatic Urothelial Cancer and Impact of DNA Damage Response Gene Mutations on Outcomes","Galsky MD, Wang H, Hahn NM, Twardowski P, Pal SK, Albany C, Fleming MT, Starodub A, Hauke RJ, Yu M, Zhao Q, Sonpavde G, Donovan MJ, Patel VG, Sfakianos JP, Domingo-Domenech J, Oh WK, Akers N, Losic B, Gnjatic S, Schadt EE, …		73(5):751-759. doi: 10.1016/j.eururo.2017.12.001. Epub 2017 Dec 13.","Galsky MD","Eur Urol","2018","2017/12/18","","","10.1016/j.eururo.2017.12.001"
29074061,"Anticancer Activity and Tolerance of Treatments Received Beyond Progression in Men Treated Upfront with Androgen Deprivation Therapy With or Without Docetaxel for Metastatic Castration-naïve Prostate Cancer in the GETUG-AFU 15 Phase 3 Trial","Lavaud P, Gravis G, Foulon S, Joly F, Oudard S, Priou F, Latorzeff I, Mourey L, Soulié M, Delva R, Krakowski I, Laguerre B, Théodore C, Ferrero JM…		73(5):696-703. doi: 10.1016/j.eururo.2017.09.022. Epub 2017 Oct 23.","Lavaud P","Eur Urol","2018","2017/10/28","","","10.1016/j.eururo.2017.09.022"
28939004,"The Phase 3 COU-AA-302 Study of Abiraterone Acetate Plus Prednisone in Men with Chemotherapy-naïve Metastatic Castration-resistant Prostate Cancer: Stratified Analysis Based on Pain, Prostate-specific Antigen, and Gleason Score","Miller K, Carles J, Gschwend JE, Van Poppel H, Diels J, Brookman-May SD.","Eur Urol. 2018 Jul		74(1):17-23. doi: 10.1016/j.eururo.2017.08.035. Epub 2017 Sep 20.","Miller K","Eur Urol","2018","2017/09/24","","","10.1016/j.eururo.2017.08.035"
28844372,"Antitumour Activity and Safety of Enzalutamide in Patients with Metastatic Castration-resistant Prostate Cancer Previously Treated with Abiraterone Acetate Plus Prednisone for ≥24 weeks in Europe","de Bono JS, Chowdhury S, Feyerabend S, Elliott T, Grande E, Melhem-Bertrandt A, Baron B, Hirmand M, Werbrouck P, Fizazi K.","Eur Urol. 2018 Jul		74(1):37-45. doi: 10.1016/j.eururo.2017.07.035. Epub 2017 Aug 23.","de Bono JS","Eur Urol","2018","2017/08/29","","","10.1016/j.eururo.2017.07.035"
28705539,"Value of an Immediate Intravesical Instillation of Mitomycin C in Patients with Non-muscle-invasive Bladder Cancer: A Prospective Multicentre Randomised Study in 2243 patients","Bosschieter J, Nieuwenhuijzen JA, van Ginkel T, Vis AN, Witte B, Newling D, Beckers GMA, van Moorselaar RJA.","Eur Urol. 2018 Feb		73(2):226-232. doi: 10.1016/j.eururo.2017.06.038. Epub 2017 Jul 10.","Bosschieter J","Eur Urol","2018","2017/07/15","","","10.1016/j.eururo.2017.06.038"
28483330,"A Pragmatic Randomized Controlled Trial Examining the Impact of the Retzius-sparing Approach on Early Urinary Continence Recovery After Robot-assisted Radical Prostatectomy","Dalela D, Jeong W, Prasad MA, Sood A, Abdollah F, Diaz M, Karabon P, Sammon J, Jamil M, Baize B, Simone A, Menon M.","Eur Urol. 2017 Nov		72(5):677-685. doi: 10.1016/j.eururo.2017.04.029. Epub 2017 May 6.","Dalela D","Eur Urol","2017","2017/05/10","","","10.1016/j.eururo.2017.04.029"
28249801,"Effects of Different Exercise Modalities on Fatigue in Prostate Cancer Patients Undergoing Androgen Deprivation Therapy: A Year-long Randomised Controlled Trial","Taaffe DR, Newton RU, Spry N, Joseph D, Chambers SK, Gardiner RA, Wall BA, Cormie P, Bolam KA, Galvão DA.","Eur Urol. 2017 Aug		72(2):293-299. doi: 10.1016/j.eururo.2017.02.019. Epub 2017 Feb 27.","Taaffe DR","Eur Urol","2017","2017/03/03","","","10.1016/j.eururo.2017.02.019"
28233591,"Vessel-sparing Radiotherapy for Localized Prostate Cancer to Preserve Erectile Function: A Single-arm Phase 2 Trial","Spratt DE, Lee JY, Dess RT, Narayana V, Evans C, Liss A, Winfield R, Schipper MJ, Lawrence TS, McLaughlin PW.","Eur Urol. 2017 Oct		72(4):617-624. doi: 10.1016/j.eururo.2017.02.007. Epub 2017 Feb 21.","Spratt DE","Eur Urol","2017","2017/02/25","","","10.1016/j.eururo.2017.02.007"
28189429,"Regular Aspirin Use and the Risk of Lethal Prostate Cancer in the Physicians' Health Study","Downer MK, Allard CB, Preston MA, Gaziano JM, Stampfer MJ, Mucci LA, Batista JL.","Eur Urol. 2017 Nov		72(5):821-827. doi: 10.1016/j.eururo.2017.01.044. Epub 2017 Feb 8.","Downer MK","Eur Urol","2017","2017/02/13","","","10.1016/j.eururo.2017.01.044"
27889277,"Evaluating the Four Kallikrein Panel of the 4Kscore for Prediction of High-grade Prostate Cancer in Men in the Canary Prostate Active Surveillance Study","Lin DW, Newcomb LF, Brown MD, Sjoberg DD, Dong Y, Brooks JD, Carroll PR, Cooperberg M, Dash A, Ellis WJ, Fabrizio M, Gleave ME, Morgan TM, Nelson PS, Thompson IM, Wagner AA, Zheng Y		Canary Prostate Active Surveillance Study Investigators.","Eur Urol. 2017 Sep	72(3):448-454. doi: 10.1016/j.eururo.2016.11.017. Epub 2016 Nov 23.","Lin DW","Eur Urol","2017","2016/11/28","PMC7327706","NIHMS949197","10.1016/j.eururo.2016.11.017"
27574821,"Diagnostic Pathway with Multiparametric Magnetic Resonance Imaging Versus Standard Pathway: Results from a Randomized Prospective Study in Biopsy-naïve Patients with Suspected Prostate Cancer","Porpiglia F, Manfredi M, Mele F, Cossu M, Bollito E, Veltri A, Cirillo S, Regge D, Faletti R, Passera R, Fiori C, De Luca S.","Eur Urol. 2017 Aug		72(2):282-288. doi: 10.1016/j.eururo.2016.08.041. Epub 2016 Aug 27.","Porpiglia F","Eur Urol","2017","2016/08/31","","","10.1016/j.eururo.2016.08.041"
27544575,"Prospective Randomized Trial Comparing Titanium Clips to Bipolar Coagulation in Sealing Lymphatic Vessels During Pelvic Lymph Node Dissection at the Time of Robot-assisted Radical Prostatectomy","Grande P, Di Pierro GB, Mordasini L, Ferrari M, Würnschimmel C, Danuser H, Mattei A.","Eur Urol. 2017 Feb		71(2):155-158. doi: 10.1016/j.eururo.2016.08.006. Epub 2016 Aug 17.","Grande P","Eur Urol","2017","2016/08/22","","","10.1016/j.eururo.2016.08.006"
27522164,"Circulating Tumor Cells in a Phase 3 Study of Docetaxel and Prednisone with or without Lenalidomide in Metastatic Castration-resistant Prostate Cancer","Vogelzang NJ, Fizazi K, Burke JM, De Wit R, Bellmunt J, Hutson TE, Crane E, Berry WR, Doner K, Hainsworth JD, Wiechno PJ, Liu K, Waldman MF, Gandhi A, Barton D, Jungnelius U, Fandi A, Sternberg CN, Petrylak DP.","Eur Urol. 2017 Feb		71(2):168-171. doi: 10.1016/j.eururo.2016.07.051. Epub 2016 Aug 10.","Vogelzang NJ","Eur Urol","2017","2016/08/15","","","10.1016/j.eururo.2016.07.051"
27497762,"Impact of Enzalutamide Compared with Bicalutamide on Quality of Life in Men with Metastatic Castration-resistant Prostate Cancer: Additional Analyses from the TERRAIN Randomised Clinical Trial","Heidenreich A, Chowdhury S, Klotz L, Siemens DR, Villers A, Ivanescu C, Holmstrom S, Baron B, Wang F, Lin P, Shore ND.","Eur Urol. 2017 Apr		71(4):534-542. doi: 10.1016/j.eururo.2016.07.027. Epub 2016 Aug 3.","Heidenreich A","Eur Urol","2017","2016/08/08","","","10.1016/j.eururo.2016.07.027"
27477525,"Enzalutamide in Men with Chemotherapy-naïve Metastatic Castration-resistant Prostate Cancer: Extended Analysis of the Phase 3 PREVAIL Study","Beer TM, Armstrong AJ, Rathkopf D, Loriot Y, Sternberg CN, Higano CS, Iversen P, Evans CP, Kim CS, Kimura G, Miller K, Saad F, Bjartell AS, Borre M, Mulders P, Tammela TL, Parli T, Sari S, van Os S, Theeuwes A, Tombal B.","Eur Urol. 2017 Feb		71(2):151-154. doi: 10.1016/j.eururo.2016.07.032. Epub 2016 Jul 28.","Beer TM","Eur Urol","2017","2016/08/02","PMC5570461","NIHMS895645","10.1016/j.eururo.2016.07.032"
27344296,"Efficacy and Safety of Radium-223 Dichloride in Symptomatic Castration-resistant Prostate Cancer Patients With or Without Baseline Opioid Use From the Phase 3 ALSYMPCA Trial","Parker C, Finkelstein SE, Michalski JM, O'Sullivan JM, Bruland Ø, Vogelzang NJ, Coleman RE, Nilsson S, Sartor O, Li R, Seger MA, Bottomley D.","Eur Urol. 2016 Nov		70(5):875-883. doi: 10.1016/j.eururo.2016.06.002. Epub 2016 Jun 22.","Parker C","Eur Urol","2016","2016/06/27","","","10.1016/j.eururo.2016.06.002"
27283216,"Advanced Reconstruction of Vesicourethral Support (ARVUS) during Robot-assisted Radical Prostatectomy: One-year Functional Outcomes in a Two-group Randomised Controlled Trial","Student V Jr, Vidlar A, Grepl M, Hartmann I, Buresova E, Student V.","Eur Urol. 2017 May		71(5):822-830. doi: 10.1016/j.eururo.2016.05.032. Epub 2016 Jun 6.","Student V Jr","Eur Urol","2017","2016/06/11","","","10.1016/j.eururo.2016.05.032"
27166670,"Lethal Prostate Cancer in the PLCO Cancer Screening Trial","Shoag J, Mittal S, Halpern JA, Scherr D, Hu JC, Barbieri CE.","Eur Urol. 2016 Jul		70(1):2-5. doi: 10.1016/j.eururo.2016.01.009. Epub 2016 May 7.","Shoag J","Eur Urol","2016","2016/05/12","PMC4909529","NIHMS788780","10.1016/j.eururo.2016.01.009"
27160947,"Phase 2 Study of the Safety and Antitumor Activity of Apalutamide (ARN-509), a Potent Androgen Receptor Antagonist, in the High-risk Nonmetastatic Castration-resistant Prostate Cancer Cohort","Smith MR, Antonarakis ES, Ryan CJ, Berry WR, Shore ND, Liu G, Alumkal JJ, Higano CS, Chow Maneval E, Bandekar R, de Boer CJ, Yu MK, Rathkopf DE.","Eur Urol. 2016 Dec		70(6):963-970. doi: 10.1016/j.eururo.2016.04.023. Epub 2016 May 6.","Smith MR","Eur Urol","2016","2016/05/11","PMC5568792","NIHMS895646","10.1016/j.eururo.2016.04.023"
27117749,"The Clinical Research Office of the Endourological Society (CROES) Multicentre Randomised Trial of Narrow Band Imaging-Assisted Transurethral Resection of Bladder Tumour (TURBT) Versus Conventional White Light Imaging-Assisted TURBT in Primary Non-Muscle-invasive Bladder Cancer Patients: Trial Protocol and 1-year Results","Naito S, Algaba F, Babjuk M, Bryan RT, Sun YH, Valiquette L, de …		CROES Narrow Band Imaging Global Study Group.","Eur Urol. 2016 Sep	70(3):506-15. doi: 10.1016/j.eururo.2016.03.053. Epub 2016 Apr 23.","Naito S","Eur Urol","2016","2016/04/28","","","10.1016/j.eururo.2016.03.053"
27090975,"Long-term Results of Active Surveillance in the Göteborg Randomized, Population-based Prostate Cancer Screening Trial","Godtman RA, Holmberg E, Khatami A, Pihl CG, Stranne J, Hugosson J.","Eur Urol. 2016 Nov		70(5):760-766. doi: 10.1016/j.eururo.2016.03.048. Epub 2016 Apr 16.","Godtman RA","Eur Urol","2016","2016/04/20","","","10.1016/j.eururo.2016.03.048"
27085624,"Intravesical Bacillus Calmette-Guérin Versus Combination of Epirubicin and Interferon-α2a in Reducing Recurrence of Non-Muscle-invasive Bladder Carcinoma: FinnBladder-6 Study","Marttila T, Järvinen R, Liukkonen T, Rintala E, Boström P, Seppänen M, Tammela T, Hellström P, Aaltomaa S, Leskinen M, Raitanen M, Kaasinen E		FinnBladder Group.","Eur Urol. 2016 Aug	70(2):341-7. doi: 10.1016/j.eururo.2016.03.034. Epub 2016 Apr 13.","Marttila T","Eur Urol","2016","2016/04/18","","","10.1016/j.eururo.2016.03.034"
27084245,"Screening for Prostate Cancer Starting at Age 50-54 Years. A Population-based Cohort Study","Carlsson S, Assel M, Ulmert D, Gerdtsson A, Hugosson J, Vickers A, Lilja H.","Eur Urol. 2017 Jan		71(1):46-52. doi: 10.1016/j.eururo.2016.03.026. Epub 2016 Apr 13.","Carlsson S","Eur Urol","2017","2016/04/17","PMC5061609","NIHMS802896","10.1016/j.eururo.2016.03.026"
27025586,"Ten- and 15-yr Prostate Cancer-specific Mortality in Patients with Nonmetastatic Locally Advanced or Aggressive Intermediate Prostate Cancer, Randomized to Lifelong Endocrine Treatment Alone or Combined with Radiotherapy: Final Results of The Scandinavian Prostate Cancer Group-7","Fosså SD, Wiklund F, Klepp O, Angelsen A, Solberg A, Damber JE, Hoyer M, Widmark A		The Scandinavian Prostate Cancer Group-7 Investigators.","Eur Urol. 2016 Oct	70(4):684-691. doi: 10.1016/j.eururo.2016.03.021. Epub 2016 Mar 26.","Fosså SD","Eur Urol","2016","2016/03/31","","","10.1016/j.eururo.2016.03.021"
27006332,"The PREVAIL Study: Primary Outcomes by Site and Extent of Baseline Disease for Enzalutamide-treated Men with Chemotherapy-naïve Metastatic Castration-resistant Prostate Cancer","Evans CP, Higano CS, Keane T, Andriole G, Saad F, Iversen P, Miller K, Kim CS, Kimura G, Armstrong AJ, Sternberg CN, Loriot Y, de Bono J, Noonberg SB, Mansbach H, Bhattacharya S, Perabo F, Beer TM, Tombal B.","E…		70(4):675-683. doi: 10.1016/j.eururo.2016.03.017. Epub 2016 Mar 19.","Evans CP","Eur Urol","2016","2016/03/24","","","10.1016/j.eururo.2016.03.017"
26948395,"TMPRSS2-ERG in Blood and Docetaxel Resistance in Metastatic Castration-resistant Prostate Cancer","Reig Ò, Marín-Aguilera M, Carrera G, Jiménez N, Paré L, García-Recio S, Gaba L, Pereira MV, Fernández P, Prat A, Mellado B.","Eur Urol. 2016 Nov		70(5):709-713. doi: 10.1016/j.eururo.2016.02.034. Epub 2016 Mar 2.","Reig Ò","Eur Urol","2016","2016/03/08","","","10.1016/j.eururo.2016.02.034"
26947602,"Exploratory Decision-Tree Modeling of Data from the Randomized REACTT Trial of Tadalafil Versus Placebo to Predict Recovery of Erectile Function After Bilateral Nerve-Sparing Radical Prostatectomy","Montorsi F, Oelke M, Henneges C, Brock G, Salonia A, d'Anzeo G, Rossi A, Mulhall JP, Büttner H.","Eur Urol. 2016 Sep		70(3):529-37. doi: 10.1016/j.eururo.2016.02.036. Epub 2016 Mar 3.","Montorsi F","Eur Urol","2016","2016/03/08","PMC5478190","NIHMS863213","10.1016/j.eururo.2016.02.036"
26852075,"Phase 1b Study of Abiraterone Acetate Plus Prednisone and Docetaxel in Patients with Metastatic Castration-resistant Prostate Cancer","Tagawa ST, Posadas EM, Bruce J, Lim EA, Petrylak DP, Peng W, Kheoh T, Maul S, Smit JW, Gonzalez MD, De Porre P, Tran N, Nanus DM.","Eur Urol. 2016 Nov		70(5):718-721. doi: 10.1016/j.eururo.2016.01.028. Epub 2016 Feb 3.","Tagawa ST","Eur Urol","2016","2016/02/08","","","10.1016/j.eururo.2016.01.028"
26803476,"Results of a Randomised Controlled Trial Comparing Intravesical Chemohyperthermia with Mitomycin C Versus Bacillus Calmette-Guérin for Adjuvant Treatment of Patients with Intermediate- and High-risk Non-Muscle-invasive Bladder Cancer","Arends TJ, Nativ O, Maffezzini M, de Cobelli O, Canepa G, Verweij F, Moskovitz B, van der Heijden AG, Witjes JA.","Eur Urol. 2016 Jun		69(6):1046-52. doi: 10.1016/j.eururo.2016.01.006. Epub 2016 Jan 20.","Arends TJ","Eur Urol","2016","2016/01/25","","","10.1016/j.eururo.2016.01.006"
26782346,"A Phase 2 Randomized Controlled Trial of Personalized Peptide Vaccine Immunotherapy with Low-dose Dexamethasone Versus Dexamethasone Alone in Chemotherapy-naive Castration-resistant Prostate Cancer","Yoshimura K, Minami T, Nozawa M, Kimura T, Egawa S, Fujimoto H, Yamada A, Itoh K, Uemura H.","Eur Urol. 2016 Jul		70(1):35-41. doi: 10.1016/j.eururo.2015.12.050. Epub 2016 Jan 15.","Yoshimura K","Eur Urol","2016","2016/01/20","","","10.1016/j.eururo.2015.12.050"
26777228,"Magnetic Resonance Imaging-Guided Transurethral Ultrasound Ablation of Prostate Tissue in Patients with Localized Prostate Cancer: A Prospective Phase 1 Clinical Trial","Chin JL, Billia M, Relle J, Roethke MC, Popeneciu IV, Kuru TH, Hatiboglu G, Mueller-Wolf MB, Motsch J, Romagnoli C, Kassam Z, Harle CC, Hafron J, Nandalur KR, Chronik BA, Burtnyk M, Schlemmer HP, Pahernik S.","Eur Urol.…		70(3):447-55. doi: 10.1016/j.eururo.2015.12.029. Epub 2016 Jan 6.","Chin JL","Eur Urol","2016","2016/01/19","","","10.1016/j.eururo.2015.12.029"
26724840,"Role of Magnetic Resonance Imaging in Prostate Cancer Screening: A Pilot Study Within the Göteborg Randomised Screening Trial","Grenabo Bergdahl A, Wilderäng U, Aus G, Carlsson S, Damber JE, Frånlund M, Geterud K, Khatami A, Socratous A, Stranne J, Hellström M, Hugosson J.","Eur Urol. 2016 Oct		70(4):566-573. doi: 10.1016/j.eururo.2015.12.006. Epub 2015 Dec 24.","Grenabo Bergdahl A","Eur Urol","2016","2016/01/04","PMC4958033","NIHMS764076","10.1016/j.eururo.2015.12.006"
26707868,"A Randomised Comparison Evaluating Changes in Bone Mineral Density in Advanced Prostate Cancer: Luteinising Hormone-releasing Hormone Agonists Versus Transdermal Oestradiol","Langley RE, Kynaston HG, Alhasso AA, Duong T, Paez EM, Jovic G, Scrase CD, Robertson A, Cafferty F, Welland A, Carpenter R, Honeyfield L, Abel RL, Stone M, Parmar MK, Abel PD.","Eur Urol. 2016 Jun		69(6):1016-25. doi: 10.1016/j.eururo.2015.11.030. Epub 2015 Dec 17.","Langley RE","Eur Urol","2016","2015/12/29","PMC4854173","","10.1016/j.eururo.2015.11.030"
26654125,"Effects of Immunonutrition for Cystectomy on Immune Response and Infection Rates: A Pilot Randomized Controlled Clinical Trial","Hamilton-Reeves JM, Bechtel MD, Hand LK, Schleper A, Yankee TM, Chalise P, Lee EK, Mirza M, Wyre H, Griffin J, Holzbeierlein JM.","Eur Urol. 2016 Mar		69(3):389-92. doi: 10.1016/j.eururo.2015.11.019. Epub 2015 Nov 30.","Hamilton-Reeves JM","Eur Urol","2016","2015/12/15","PMC4793712","NIHMS763575","10.1016/j.eururo.2015.11.019"
26610858,"Androgen Deprivation Therapy (ADT) Plus Docetaxel Versus ADT Alone in Metastatic Non castrate Prostate Cancer: Impact of Metastatic Burden and Long-term Survival Analysis of the Randomized Phase 3 GETUG-AFU15 Trial","Gravis G, Boher JM, Joly F, Soulié M, Albiges L, Priou F, Latorzeff I, Delva R, Krakowski I, Laguerre B, Rolland F, Théodore C, Deplanque G, Ferrero JM, Culine S, Mourey L,…		GETUG.","Eur Urol. 2016 Aug	70(2):256-62. doi: 10.1016/j.eururo.2015.11.005. Epub 2015 Nov 21.","Gravis G","Eur Urol","2016","2015/11/28","","","10.1016/j.eururo.2015.11.005"
26572708,"The Early Effects of Rapid Androgen Deprivation on Human Prostate Cancer","Shaw GL, Whitaker H, Corcoran M, Dunning MJ, Luxton H, Kay J, Massie CE, Miller JL, Lamb AD, Ross-Adams H, Russell R, Nelson AW, Eldridge MD, Lynch AG, Ramos-Montoya A, Mills IG, Taylor AE, Arlt W, Shah N, Warren AY, Neal DE.","Eur Urol. 2016 Aug		70(2):214-8. doi: 10.1016/j.eururo.2015.10.042. Epub 2015 Nov 10.","Shaw GL","Eur Urol","2016","2015/11/18","PMC4926724","","10.1016/j.eururo.2015.10.042"
26520703,"Intermittent Versus Continuous Androgen Deprivation Therapy in Patients with Relapsing or Locally Advanced Prostate Cancer: A Phase 3b Randomised Study (ICELAND)","Schulman C, Cornel E, Matveev V, Tammela TL, Schraml J, Bensadoun H, Warnack W, Persad R, Salagierski M, Gómez Veiga F, Baskin-Bey E, López B, Tombal B.","Eur Urol. 2016 Apr		69(4):720-727. doi: 10.1016/j.eururo.2015.10.007. Epub 2015 Oct 29.","Schulman C","Eur Urol","2016","2015/11/02","","","10.1016/j.eururo.2015.10.007"
26508309,"Prior Endocrine Therapy Impact on Abiraterone Acetate Clinical Efficacy in Metastatic Castration-resistant Prostate Cancer: Post-hoc Analysis of Randomised Phase 3 Studies","Bellmunt J, Kheoh T, Yu MK, Smith MR, Small EJ, Mulders PF, Fizazi K, Rathkopf DE, Saad F, Scher HI, Taplin ME, Davis ID, Schrijvers D, Protheroe A, Molina A, De Porre P, Griffin TW, de Bono JS, Ryan CJ, Oudard S.",…		69(5):924-32. doi: 10.1016/j.eururo.2015.10.021. Epub 2015 Oct 24.","Bellmunt J","Eur Urol","2016","2015/10/29","PMC5465643","NIHMS866511","10.1016/j.eururo.2015.10.021"
26463318,"Pharmacokinetics, Antitumor Activity, and Safety of ODM-201 in Patients with Chemotherapy-naive Metastatic Castration-resistant Prostate Cancer: An Open-label Phase 1 Study","Massard C, Penttinen HM, Vjaters E, Bono P, Lietuvietis V, Tammela TL, Vuorela A, Nykänen P, Pohjanjousi P, Snapir A, Fizazi K.","Eur Urol. 2016 May		69(5):834-40. doi: 10.1016/j.eururo.2015.09.046. Epub 2015 Oct 17.","Massard C","Eur Urol","2016","2015/10/15","","","10.1016/j.eururo.2015.09.046"
26362090,"Cardiovascular Mortality Following Short-term Androgen Deprivation in Clinically Localized Prostate Cancer: An Analysis of RTOG 94-08","Voog JC, Paulus R, Shipley WU, Smith MR, McGowan DG, Jones CU, Bahary JP, Zeitzer KL, Souhami L, Leibenhaut MH, Rotman M, Husain SM, Gore E, Raben A, Chafe S, Sandler HM, Efstathiou JA.","Eur Urol. 2016 Feb		69(2):204-10. doi: 10.1016/j.eururo.2015.08.027. Epub 2015 Sep 9.","Voog JC","Eur Urol","2016","2015/09/13","PMC4784682","NIHMS722431","10.1016/j.eururo.2015.08.027"
26343003,"A Prognostic Gene Expression Signature in the Molecular Classification of Chemotherapy-naïve Urothelial Cancer is Predictive of Clinical Outcomes from Neoadjuvant Chemotherapy: A Phase 2 Trial of Dose-dense Methotrexate, Vinblastine, Doxorubicin, and Cisplatin with Bevacizumab in Urothelial Cancer","McConkey DJ, Choi W, Shen Y, Lee IL, Porten S, Matin SF, Kamat AM, Corn P, Millikan RE, …		69(5):855-62. doi: 10.1016/j.eururo.2015.08.034. Epub 2015 Sep 3.","McConkey DJ","Eur Urol","2016","2015/09/07","PMC4775435","NIHMS720811","10.1016/j.eururo.2015.08.034"
26272237,"A Single-centre Early Phase Randomised Controlled Three-arm Trial of Open, Robotic, and Laparoscopic Radical Cystectomy (CORAL)","Khan MS, Gan C, Ahmed K, Ismail AF, Watkins J, Summers JA, Peacock JL, Rimington P, Dasgupta P.","Eur Urol. 2016 Apr		69(4):613-621. doi: 10.1016/j.eururo.2015.07.038. Epub 2015 Aug 10.","Khan MS","Eur Urol","2016","2015/08/15","","","10.1016/j.eururo.2015.07.038"
26210894,"EORTC Nomograms and Risk Groups for Predicting Recurrence, Progression, and Disease-specific and Overall Survival in Non-Muscle-invasive Stage Ta-T1 Urothelial Bladder Cancer Patients Treated with 1-3 Years of Maintenance Bacillus Calmette-Guérin","Cambier S, Sylvester RJ, Collette L, Gontero P, Brausi MA, van Andel G, Kirkels WJ, Silva FC, Oosterlinck W, Prescott S, Kirkali Z, Powell P…		69(1):60-9. doi: 10.1016/j.eururo.2015.06.045. Epub 2015 Jul 23.","Cambier S","Eur Urol","2016","2015/07/27","","","10.1016/j.eururo.2015.06.045"
26188394,"Efficacy of Cabazitaxel in Castration-resistant Prostate Cancer Is Independent of the Presence of AR-V7 in Circulating Tumor Cells","Onstenk W, Sieuwerts AM, Kraan J, Van M, Nieuweboer AJ, Mathijssen RH, Hamberg P, Meulenbeld HJ, De Laere B, Dirix LY, van Soest RJ, Lolkema MP, Martens JW, van Weerden WM, Jenster GW, Foekens JA, de Wit R, Sleijfer S.","Eur Urol. 2015 Dec		68(6):939-45. doi: 10.1016/j.eururo.2015.07.007. Epub 2015 Jul 15.","Onstenk W","Eur Urol","2015","2015/07/20","","","10.1016/j.eururo.2015.07.007"
26119560,"Cytokine Panel for Response to Intravesical Therapy (CyPRIT): Nomogram of Changes in Urinary Cytokine Levels Predicts Patient Response to Bacillus Calmette-Guérin","Kamat AM, Briggman J, Urbauer DL, Svatek R, Nogueras González GM, Anderson R, Grossman HB, Prat F, Dinney CP.","Eur Urol. 2016 Feb		69(2):197-200. doi: 10.1016/j.eururo.2015.06.023. Epub 2015 Jun 25.","Kamat AM","Eur Urol","2016","2015/06/30","PMC4691211","NIHMS737635","10.1016/j.eururo.2015.06.023"
26116294,"Prospective randomized trial comparing magnetic resonance imaging (MRI)-guided in-bore biopsy to MRI-ultrasound fusion and transrectal ultrasound-guided prostate biopsy in patients with prior negative biopsies","Arsov C, Rabenalt R, Blondin D, Quentin M, Hiester A, Godehardt E, Gabbert HE, Becker N, Antoch G, Albers P, Schimmöller L.","Eur Urol. 2015 Oct		68(4):713-20. doi: 10.1016/j.eururo.2015.06.008. Epub 2015 Jun 23.","Arsov C","Eur Urol","2015","2015/06/28","","","10.1016/j.eururo.2015.06.008"
26033153,"Prebiopsy Multiparametric Magnetic Resonance Imaging for Prostate Cancer Diagnosis in Biopsy-naive Men with Suspected Prostate Cancer Based on Elevated Prostate-specific Antigen Values: Results from a Randomized Prospective Blinded Controlled Trial","Tonttila PP, Lantto J, Pääkkö E, Piippo U, Kauppila S, Lammentausta E, Ohtonen P, Vaarala MH.","Eur Urol. 2016 Mar		69(3):419-25. doi: 10.1016/j.eururo.2015.05.024. Epub 2015 May 29.","Tonttila PP","Eur Urol","2016","2015/06/03","","","10.1016/j.eururo.2015.05.024"
25900782,"Efficiency, satisfaction, and costs for remote video visits following radical prostatectomy: a randomized controlled trial","Viers BR, Lightner DJ, Rivera ME, Tollefson MK, Boorjian SA, Karnes RJ, Thompson RH, O'Neil DA, Hamilton RL, Gardner MR, Bundrick M, Jenkins SM, Pruthi S, Frank I, Gettman MT.","Eur Urol. 2015 Oct		68(4):729-35. doi: 10.1016/j.eururo.2015.04.002. Epub 2015 Apr 18.","Viers BR","Eur Urol","2015","2015/04/23","","","10.1016/j.eururo.2015.04.002"
25862143,"A Randomized Controlled Trial To Assess and Compare the Outcomes of Two-core Prostate Biopsy Guided by Fused Magnetic Resonance and Transrectal Ultrasound Images and Traditional 12-core Systematic Biopsy","Baco E, Rud E, Eri LM, Moen G, Vlatkovic L, Svindland A, Eggesbø HB, Ukimura O.","Eur Urol. 2016 Jan		69(1):149-56. doi: 10.1016/j.eururo.2015.03.041. Epub 2015 Apr 7.","Baco E","Eur Urol","2016","2015/04/12","","","10.1016/j.eururo.2015.03.041"
25819722,"Precision Medicine in Active Surveillance for Prostate Cancer: Development of the Canary-Early Detection Research Network Active Surveillance Biopsy Risk Calculator","Ankerst DP, Xia J, Thompson IM Jr, Hoefler J, Newcomb LF, Brooks JD, Carroll PR, Ellis WJ, Gleave ME, Lance RS, Nelson PS, Wagner AA, Wei JT, Etzioni R, Lin DW.","Eur Urol. 2015 Dec		68(6):1083-8. doi: 10.1016/j.eururo.2015.03.023. Epub 2015 Mar 25.","Ankerst DP","Eur Urol","2015","2015/03/31","PMC4583313","NIHMS671476","10.1016/j.eururo.2015.03.023"
25813692,"Does preoperative magnetic resonance imaging reduce the rate of positive surgical margins at radical prostatectomy in a randomised clinical trial?","Rud E, Baco E, Klotz D, Rennesund K, Svindland A, Berge V, Lundeby E, Wessel N, Hoff JR, Berg RE, Diep L, Eggesbø HB, Eri LM.","Eur Urol. 2015 Sep		68(3):487-96. doi: 10.1016/j.eururo.2015.02.039. Epub 2015 Mar 23.","Rud E","Eur Urol","2015","2015/03/28","","","10.1016/j.eururo.2015.02.039"
25794457,"Maintenance Therapy with 3-monthly Bacillus Calmette-Guérin for 3 Years is Not Superior to Standard Induction Therapy in High-risk Non-muscle-invasive Urothelial Bladder Carcinoma: Final Results of Randomised CUETO Study 98013","Martínez-Piñeiro L, Portillo JA, Fernández JM, Zabala JA, Cadierno I, Moyano JL, Solsona E, Unda M, Beardo P, Rodríguez-Molina J, Chantada V, Palou J, Muntañola…		68(2):256-62. doi: 10.1016/j.eururo.2015.02.040. Epub 2015 Mar 18.","Martínez-Piñeiro L","Eur Urol","2015","2015/03/22","","","10.1016/j.eururo.2015.02.040"
25791513,"Metastatic Prostate Cancer Incidence and Prostate-specific Antigen Testing: New Insights from the European Randomized Study of Screening for Prostate Cancer","Buzzoni C, Auvinen A, Roobol MJ, Carlsson S, Moss SM, Puliti D, de Koning HJ, Bangma CH, Denis LJ, Kwiatkowski M, Lujan M, Nelen V, Paez A, Randazzo M, Rebillard X, Tammela TL, Villers A, Hugosson J, Schröder FH, Zappa M.","Eur Ur…		68(5):885-90. doi: 10.1016/j.eururo.2015.02.042. Epub 2015 Mar 16.","Buzzoni C","Eur Urol","2015","2015/03/21","PMC4982869","NIHMS805091","10.1016/j.eururo.2015.02.042"
25770484,"Urinary Incontinence and Erectile Dysfunction After Robotic Versus Open Radical Prostatectomy: A Prospective, Controlled, Nonrandomised Trial","Haglind E, Carlsson S, Stranne J, Wallerstedt A, Wilderäng U, Thorsteinsdottir T, Lagerkvist M, Damber JE, Bjartell A, Hugosson J, Wiklund P, Steineck G		LAPPRO steering committee.","Eur Urol. 2015 Aug	68(2):216-25. doi: 10.1016/j.eururo.2015.02.029. Epub 2015 Mar 12.","Haglind E","Eur Urol","2015","2015/03/16","","","10.1016/j.eururo.2015.02.029"
25748117,"Long-term outcome of patients with frequently recurrent non-muscle-invasive bladder carcinoma treated with one perioperative plus four weekly instillations of mitomycin C followed by monthly bacillus Calmette-Guérin (BCG) or alternating BCG and interferon-α2b instillations: prospective randomised FinnBladder-4 study","Järvinen R, Marttila T, Kaasinen E, Rintala E, Aaltomaa S, Kallio J, …		FinnBladder Group.","Eur Urol. 2015 Oct	68(4):611-7. doi: 10.1016/j.eururo.2015.02.022. Epub 2015 Mar 5.","Järvinen R","Eur Urol","2015","2015/03/10","","","10.1016/j.eururo.2015.02.022"
25698064,"Long-term Safety and Antitumor Activity in the Phase 1-2 Study of Enzalutamide in Pre- and Post-docetaxel Castration-Resistant Prostate Cancer","Higano CS, Beer TM, Taplin ME, Efstathiou E, Hirmand M, Forer D, Scher HI.","Eur Urol. 2015 Nov		68(5):795-801. doi: 10.1016/j.eururo.2015.01.026. Epub 2015 Feb 16.","Higano CS","Eur Urol","2015","2015/02/21","PMC5013546","NIHMS810851","10.1016/j.eururo.2015.01.026"
25687533,"Long-term Efficacy and Safety of Enzalutamide Monotherapy in Hormone-naïve Prostate Cancer: 1- and 2-Year Open-label Follow-up Results","Tombal B, Borre M, Rathenborg P, Werbrouck P, Van Poppel H, Heidenreich A, Iversen P, Braeckman J, Heracek J, Baskin-Bey E, Ouatas T, Perabo F, Phung D, Baron B, Hirmand M, Smith MR.","Eur Urol. 2015 Nov		68(5):787-94. doi: 10.1016/j.eururo.2015.01.027. Epub 2015 Feb 14.","Tombal B","Eur Urol","2015","2015/02/18","","","10.1016/j.eururo.2015.01.027"
25682339,"Focal Ablation Targeted to the Index Lesion in Multifocal Localised Prostate Cancer: a Prospective Development Study","Ahmed HU, Dickinson L, Charman S, Weir S, McCartan N, Hindley RG, Freeman A, Kirkham AP, Sahu M, Scott R, Allen C, Van der Meulen J, Emberton M.","Eur Urol. 2015 Dec		68(6):927-36. doi: 10.1016/j.eururo.2015.01.030. Epub 2015 Feb 11.","Ahmed HU","Eur Urol","2015","2015/02/16","","","10.1016/j.eururo.2015.01.030"
25556937,"Opportunistic testing versus organized prostate-specific antigen screening: outcome after 18 years in the Göteborg randomized population-based prostate cancer screening trial","Arnsrud Godtman R, Holmberg E, Lilja H, Stranne J, Hugosson J.","Eur Urol. 2015 Sep		68(3):354-60. doi: 10.1016/j.eururo.2014.12.006. Epub 2014 Dec 31.","Arnsrud Godtman R","Eur Urol","2015","2015/01/06","","","10.1016/j.eururo.2014.12.006"
25533418,"A national multicenter phase 2 study of prostate-specific antigen (PSA) pox virus vaccine with sequential androgen ablation therapy in patients with PSA progression: ECOG 9802","DiPaola RS, Chen YH, Bubley GJ, Stein MN, Hahn NM, Carducci MA, Lattime EC, Gulley JL, Arlen PM, Butterfield LH, Wilding G.","Eur Urol. 2015 Sep		68(3):365-71. doi: 10.1016/j.eururo.2014.12.010. Epub 2014 Dec 18.","DiPaola RS","Eur Urol","2015","2014/12/24","PMC4472612","NIHMS651162","10.1016/j.eururo.2014.12.010"
25496767,"Comparing Open Radical Cystectomy and Robot-assisted Laparoscopic Radical Cystectomy: A Randomized Clinical Trial","Bochner BH, Dalbagni G, Sjoberg DD, Silberstein J, Keren Paz GE, Donat SM, Coleman JA, Mathew S, Vickers A, Schnorr GC, Feuerstein MA, Rapkin B, Parra RO, Herr HW, Laudone VP.","Eur Urol. 2015 Jun		67(6):1042-1050. doi: 10.1016/j.eururo.2014.11.043. Epub 2014 Dec 8.","Bochner BH","Eur Urol","2015","2014/12/16","PMC4424172","NIHMS656563","10.1016/j.eururo.2014.11.043"
25457497,"A randomised phase 2 trial of dexamethasone versus prednisolone in castration-resistant prostate cancer","Venkitaraman R, Lorente D, Murthy V, Thomas K, Parker L, Ahiabor R, Dearnaley D, Huddart R, De Bono J, Parker C.","Eur Urol. 2015 Apr		67(4):673-9. doi: 10.1016/j.eururo.2014.10.004. Epub 2014 Oct 16.","Venkitaraman R","Eur Urol","2015","2014/12/03","","","10.1016/j.eururo.2014.10.004"
25457496,"Differences in Treatment and Outcome After Treatment with Curative Intent in the Screening and Control Arms of the ERSPC Rotterdam","Bokhorst LP, Kranse R, Venderbos LD, Salman JW, van Leenders GJ, Schröder FH, Bangma CH, Roobol MJ		ERSPC Rotterdam Study Group.","Eur Urol. 2015 Aug	68(2):179-82. doi: 10.1016/j.eururo.2014.10.008. Epub 2014 Oct 18.","Bokhorst LP","Eur Urol","2015","2014/12/03","","","10.1016/j.eururo.2014.10.008"
25454611,"Preliminary results of a randomised controlled trial of an online psychological intervention to reduce distress in men treated for localised prostate cancer","Wootten AC, Abbott JA, Meyer D, Chisholm K, Austin DW, Klein B, McCabe M, Murphy DG, Costello AJ.","Eur Urol. 2015 Sep		68(3):471-9. doi: 10.1016/j.eururo.2014.10.024. Epub 2014 Oct 28.","Wootten AC","Eur Urol","2015","2014/12/03","","","10.1016/j.eururo.2014.10.024"
25449207,"Bone-related Parameters are the Main Prognostic Factors for Overall Survival in Men with Bone Metastases from Castration-resistant Prostate Cancer","Fizazi K, Massard C, Smith M, Rader M, Brown J, Milecki P, Shore N, Oudard S, Karsh L, Carducci M, Damião R, Wang H, Ying W, Goessl C.","Eur Urol. 2015 Jul		68(1):42-50. doi: 10.1016/j.eururo.2014.10.001. Epub 2014 Oct 29.","Fizazi K","Eur Urol","2015","2014/12/03","","","10.1016/j.eururo.2014.10.001"
25301760,"Survival with Newly Diagnosed Metastatic Prostate Cancer in the ""Docetaxel Era"": Data from 917 Patients in the Control Arm of the STAMPEDE Trial (MRC PR08, CRUK/06/019)","James ND, Spears MR, Clarke NW, Dearnaley DP, De Bono JS, Gale J, Hetherington J, Hoskin PJ, Jones RJ, Laing R, Lester JF, McLaren D, Parker CC, Parmar MKB, Ritchie AWS, Russell JM, Strebel RT, Thalmann GN, Mason MD,…		67(6):1028-1038. doi: 10.1016/j.eururo.2014.09.032. Epub 2014 Oct 6.","James ND","Eur Urol","2015","2014/10/11","","","10.1016/j.eururo.2014.09.032"
25301758,"Sequential combination of mitomycin C plus bacillus Calmette-Guérin (BCG) is more effective but more toxic than BCG alone in patients with non-muscle-invasive bladder cancer in intermediate- and high-risk patients: final outcome of CUETO 93009, a randomized prospective trial","Solsona E, Madero R, Chantada V, Fernandez JM, Zabala JA, Portillo JA, Alonso JM, Astobieta A, Unda M, Martinez…		Members of Club Urológico Español de Tratamiento Oncológico.","Eur Urol. 2015 Mar	67(3):508-16. doi: 10.1016/j.eururo.2014.09.026. Epub 2014 Oct 6.","Solsona E","Eur Urol","2015","2014/10/11","","","10.1016/j.eururo.2014.09.026"
25277272,"Prognostic Factors for Survival in Noncastrate Metastatic Prostate Cancer: Validation of the Glass Model and Development of a Novel Simplified Prognostic Model","Gravis G, Boher JM, Fizazi K, Joly F, Priou F, Marino P, Latorzeff I, Delva R, Krakowski I, Laguerre B, Walz J, Rolland F, Théodore C, Deplanque G, Ferrero JM, Pouessel D, Mourey L, Beuzeboc P, Zanetta S, Habibian M, Berdah JF,…		68(2):196-204. doi: 10.1016/j.eururo.2014.09.022. Epub 2014 Sep 30.","Gravis G","Eur Urol","2015","2014/10/04","","","10.1016/j.eururo.2014.09.022"
25269383,"PREFEREnce-based randomized evaluation of treatment modalities in low or early intermediate-risk prostate cancer","Wiegel T, Stöckle M, Bartkowiak D.","Eur Urol. 2015 Jan		67(1):1-2. doi: 10.1016/j.eururo.2014.09.016. Epub 2014 Sep 27.","Wiegel T","Eur Urol","2015","2014/10/02","","","10.1016/j.eururo.2014.09.016"
25171902,"Efficacy outcomes by baseline prostate-specific antigen quartile in the AFFIRM trial","Saad F, de Bono J, Shore N, Fizazi K, Loriot Y, Hirmand M, Franks B, Haas GP, Scher HI.","Eur Urol. 2015 Feb		67(2):223-30. doi: 10.1016/j.eururo.2014.08.025. Epub 2014 Aug 27.","Saad F","Eur Urol","2015","2014/08/31","","","10.1016/j.eururo.2014.08.025"
25018037,"Impact of baseline corticosteroids on survival and steroid androgens in metastatic castration-resistant prostate cancer: exploratory analysis from COU-AA-301","Montgomery B, Kheoh T, Molina A, Li J, Bellmunt J, Tran N, Loriot Y, Efstathiou E, Ryan CJ, Scher HI, de Bono JS.","Eur Urol. 2015 May		67(5):866-73. doi: 10.1016/j.eururo.2014.06.042. Epub 2014 Jul 10.","Montgomery B","Eur Urol","2015","2014/07/15","","","10.1016/j.eururo.2014.06.042"
24985962,"Combining enzalutamide with abiraterone, prednisone, and androgen deprivation therapy in the STAMPEDE trial","Attard G, Sydes MR, Mason MD, Clarke NW, Aebersold D, de Bono JS, Dearnaley DP, Parker CC, Ritchie AW, Russell JM, Thalmann G, Cassoly E, Millman R, Matheson D, Schiavone F, Spears MR, Parmar MK, James ND.","Eur Urol. 2014 Nov		66(5):799-802. doi: 10.1016/j.eururo.2014.05.038. Epub 2014 Jun 27.","Attard G","Eur Urol","2014","2014/07/03","","","10.1016/j.eururo.2014.05.038"
24968970,"Selective estrogen receptor alpha agonist GTx-758 decreases testosterone with reduced side effects of androgen deprivation therapy in men with advanced prostate cancer","Yu EY, Getzenberg RH, Coss CC, Gittelman MM, Keane T, Tutrone R, Belkoff L, Given R, Bass J, Chu F, Gambla M, Gaylis F, Bailen J, Hancock ML, Smith J, Dalton JT, Steiner MS.","Eur Urol. 2015 Feb		67(2):334-41. doi: 10.1016/j.eururo.2014.06.011. Epub 2014 Jun 24.","Yu EY","Eur Urol","2015","2014/06/28","","","10.1016/j.eururo.2014.06.011"
24954791,"Degarelix as an intermittent androgen deprivation therapy for one or more treatment cycles in patients with prostate cancer","Boccon-Gibod L, Albers P, Morote J, van Poppel H, de la Rosette J, Villers A, Malmberg A, Neijber A, Montorsi F.","Eur Urol. 2014 Oct		66(4):655-63. doi: 10.1016/j.eururo.2014.05.037. Epub 2014 Jun 18.","Boccon-Gibod L","Eur Urol","2014","2014/06/24","","","10.1016/j.eururo.2014.05.037"
24948466,"The effect of age on the efficacy of maintenance bacillus Calmette-Guérin relative to maintenance epirubicin in patients with stage Ta T1 urothelial bladder cancer: results from EORTC genito-urinary group study 30911","Oddens JR, Sylvester RJ, Brausi MA, Kirkels WJ, van de Beek C, van Andel G, de Reijke TM, Prescott S, Witjes JA, Oosterlinck W.","Eur Urol. 2014 Oct		66(4):694-701. doi: 10.1016/j.eururo.2014.05.033. Epub 2014 Jun 16.","Oddens JR","Eur Urol","2014","2014/06/21","","","10.1016/j.eururo.2014.05.033"
24882673,"Molecular characterization of enzalutamide-treated bone metastatic castration-resistant prostate cancer","Efstathiou E, Titus M, Wen S, Hoang A, Karlou M, Ashe R, Tu SM, Aparicio A, Troncoso P, Mohler J, Logothetis CJ.","Eur Urol. 2015 Jan		67(1):53-60. doi: 10.1016/j.eururo.2014.05.005. Epub 2014 May 29.","Efstathiou E","Eur Urol","2015","2014/06/03","PMC4247811","NIHMS610355","10.1016/j.eururo.2014.05.005"
24794075,"A ""PSA pyramid"" for men with initial prostate-specific antigen ≤3 ng/ml: a plea for individualized prostate cancer screening","Randazzo M, Beatrice J, Huber A, Grobholz R, Manka L, Chun FK, Recker F, Kwiatkowski M.","Eur Urol. 2015 Oct		68(4):591-7. doi: 10.1016/j.eururo.2014.04.005. Epub 2014 Apr 18.","Randazzo M","Eur Urol","2015","2014/05/06","","","10.1016/j.eururo.2014.04.005"
24685433,"External validation of a prognostic model predicting overall survival in metastatic castrate-resistant prostate cancer patients treated with abiraterone","Ravi P, Mateo J, Lorente D, Zafeiriou Z, Altavilla A, Ferraldeschi R, Sideris S, Grist E, Smith A, Wong S, Bianchini D, Attard G, de Bono JS.","Eur Urol. 2014 Jul		66(1):8-11. doi: 10.1016/j.eururo.2014.03.020. Epub 2014 Mar 26.","Ravi P","Eur Urol","2014","2014/04/02","","","10.1016/j.eururo.2014.03.020"
24680359,"Adjuvant radiotherapy versus wait-and-see after radical prostatectomy: 10-year follow-up of the ARO 96-02/AUO AP 09/95 trial","Wiegel T, Bartkowiak D, Bottke D, Bronner C, Steiner U, Siegmann A, Golz R, Störkel S, Willich N, Semjonow A, Stöckle M, Rübe C, Rebmann U, Kälble T, Feldmann HJ, Wirth M, Hofmann R, Engenhart-Cabillic R, Hinke A, Hinkelbein W, Miller K.","Eur Urol. 2014 Aug		66(2):243-50. doi: 10.1016/j.eururo.2014.03.011. Epub 2014 Mar 21.","Wiegel T","Eur Urol","2014","2014/04/01","","","10.1016/j.eururo.2014.03.011"
24674149,"Bacillus Calmette-Guérin strain differences have an impact on clinical outcome in bladder cancer immunotherapy","Rentsch CA, Birkhäuser FD, Biot C, Gsponer JR, Bisiaux A, Wetterauer C, Lagranderie M, Marchal G, Orgeur M, Bouchier C, Bachmann A, Ingersoll MA, Brosch R, Albert ML, Thalmann GN.","Eur Urol. 2014 Oct		66(4):677-88. doi: 10.1016/j.eururo.2014.02.061. Epub 2014 Mar 12.","Rentsch CA","Eur Urol","2014","2014/03/29","","","10.1016/j.eururo.2014.02.061"
24647231,"Updated interim efficacy analysis and long-term safety of abiraterone acetate in metastatic castration-resistant prostate cancer patients without prior chemotherapy (COU-AA-302)","Rathkopf DE, Smith MR, de Bono JS, Logothetis CJ, Shore ND, de Souza P, Fizazi K, Mulders PF, Mainwaring P, Hainsworth JD, Beer TM, North S, Fradet Y, Van Poppel H, Carles J, Flaig TW, Efstathiou E, Yu EY, Hig…		66(5):815-25. doi: 10.1016/j.eururo.2014.02.056. Epub 2014 Mar 6.","Rathkopf DE","Eur Urol","2014","2014/03/21","PMC4418928","NIHMS620764","10.1016/j.eururo.2014.02.056"
24631409,"Effects of cabozantinib on pain and narcotic use in patients with castration-resistant prostate cancer: results from a phase 2 nonrandomized expansion cohort","Basch E, Autio KA, Smith MR, Bennett AV, Weitzman AL, Scheffold C, Sweeney C, Rathkopf DE, Smith DC, George DJ, Higano CS, Harzstark AL, Sartor AO, Gordon MS, Vogelzang NJ, de Bono JS, Haas NB, Corn PG, Schimmoller F, Scher HI.",…		67(2):310-8. doi: 10.1016/j.eururo.2014.02.013. Epub 2014 Feb 20.","Basch E","Eur Urol","2015","2014/03/18","","","10.1016/j.eururo.2014.02.013"
24630685,"Prevention of bone metastases in patients with high-risk nonmetastatic prostate cancer treated with zoledronic acid: efficacy and safety results of the Zometa European Study (ZEUS)","Wirth M, Tammela T, Cicalese V, Gomez Veiga F, Delaere K, Miller K, Tubaro A, Schulze M, Debruyne F, Huland H, Patel A, Lecouvet F, Caris C, Witjes W.","Eur Urol. 2015 Mar		67(3):482-91. doi: 10.1016/j.eururo.2014.02.014. Epub 2014 Feb 20.","Wirth M","Eur Urol","2015","2014/03/18","","","10.1016/j.eururo.2014.02.014"
24630419,"Alvimopan accelerates gastrointestinal recovery after radical cystectomy: a multicenter randomized placebo-controlled trial","Lee CT, Chang SS, Kamat AM, Amiel G, Beard TL, Fergany A, Karnes RJ, Kurz A, Menon V, Sexton WJ, Slaton JW, Svatek RS, Wilson SS, Techner L, Bihrle R, Steinberg GD, Koch M.","Eur Urol. 2014 Aug		66(2):265-72. doi: 10.1016/j.eururo.2014.02.036. Epub 2014 Feb 26.","Lee CT","Eur Urol","2014","2014/03/18","","","10.1016/j.eururo.2014.02.036"
24612661,"Validation and reliability testing of the EORTC QLQ-NMIBC24 questionnaire module to assess patient-reported outcomes in non-muscle-invasive bladder cancer","Blazeby JM, Hall E, Aaronson NK, Lloyd L, Waters R, Kelly JD, Fayers P.","Eur Urol. 2014 Dec		66(6):1148-56. doi: 10.1016/j.eururo.2014.02.034. Epub 2014 Feb 25.","Blazeby JM","Eur Urol","2014","2014/03/12","PMC4410297","","10.1016/j.eururo.2014.02.034"
24568894,"Alcohol intake increases high-grade prostate cancer risk among men taking dutasteride in the REDUCE trial","Fowke JH, Howard L, Andriole GL, Freedland SJ.","Eur Urol. 2014 Dec		66(6):1133-8. doi: 10.1016/j.eururo.2014.01.037. Epub 2014 Feb 9.","Fowke JH","Eur Urol","2014","2014/02/27","PMC4127165","NIHMS571167","10.1016/j.eururo.2014.01.037"
24412228,"Metformin in chemotherapy-naive castration-resistant prostate cancer: a multicenter phase 2 trial (SAKK 08/09)","Rothermundt C, Hayoz S, Templeton AJ, Winterhalder R, Strebel RT, Bärtschi D, Pollak M, Lui L, Endt K, Schiess R, Rüschoff JH, Cathomas R, Gillessen S.","Eur Urol. 2014 Sep		66(3):468-74. doi: 10.1016/j.eururo.2013.12.057. Epub 2014 Jan 4.","Rothermundt C","Eur Urol","2014","2014/01/14","","","10.1016/j.eururo.2013.12.057"
24315706,"Effects of nonlinear aerobic training on erectile dysfunction and cardiovascular function following radical prostatectomy for clinically localized prostate cancer","Jones LW, Hornsby WE, Freedland SJ, Lane A, West MJ, Moul JW, Ferrandino MN, Allen JD, Kenjale AA, Thomas SM, Herndon JE 2nd, Koontz BF, Chan JM, Khouri MG, Douglas PS, Eves ND.","Eur Urol. 2014 May		65(5):852-5. doi: 10.1016/j.eururo.2013.11.009. Epub 2013 Nov 22.","Jones LW","Eur Urol","2014","2013/12/10","PMC4089506","NIHMS542691","10.1016/j.eururo.2013.11.009"
24262102,"A prospective, blinded comparison of magnetic resonance (MR) imaging-ultrasound fusion and visual estimation in the performance of MR-targeted prostate biopsy: the PROFUS trial","Wysock JS, Rosenkrantz AB, Huang WC, Stifelman MD, Lepor H, Deng FM, Melamed J, Taneja SS.","Eur Urol. 2014 Aug		66(2):343-51. doi: 10.1016/j.eururo.2013.10.048. Epub 2013 Nov 8.","Wysock JS","Eur Urol","2014","2013/11/23","","","10.1016/j.eururo.2013.10.048"
24246407,"A randomised phase 2 study combining LY2181308 sodium (survivin antisense oligonucleotide) with first-line docetaxel/prednisone in patients with castration-resistant prostate cancer","Wiechno P, Somer BG, Mellado B, Chłosta PL, Cervera Grau JM, Castellano D, Reuter C, Stöckle M, Kamradt J, Pikiel J, Durán I, Wedel S, Callies S, André V, Hurt K, Brown J, Lahn M, Heinrich B.","Eur Urol. 2…		65(3):516-20. doi: 10.1016/j.eururo.2013.10.039. Epub 2013 Nov 6.","Wiechno P","Eur Urol","2014","2013/11/20","","","10.1016/j.eururo.2013.10.039"
24215940,"A progress report on a prospective randomised trial of open and robotic prostatectomy","Gardiner RA, Coughlin GD, Yaxley JW, Dunglison NT, Occhipinti S, Younie SJ, Carter RC, Williams SG, Medcraft RJ, Samaratunga HM, Perry-Keene JL, Payton DJ, Lavin MF, Chambers SK.","Eur Urol. 2014 Mar		65(3):512-5. doi: 10.1016/j.eururo.2013.10.031. Epub 2013 Oct 31.","Gardiner RA","Eur Urol","2014","2013/11/13","","","10.1016/j.eururo.2013.10.031"
24169081,"Effects of tadalafil treatment on erectile function recovery following bilateral nerve-sparing radical prostatectomy: a randomised placebo-controlled study (REACTT)","Montorsi F, Brock G, Stolzenburg JU, Mulhall J, Moncada I, Patel HR, Chevallier D, Krajka K, Henneges C, Dickson R, Büttner H.","Eur Urol. 2014 Mar		65(3):587-96. doi: 10.1016/j.eururo.2013.09.051. Epub 2013 Oct 13.","Montorsi F","Eur Urol","2014","2013/10/31","","","10.1016/j.eururo.2013.09.051"
24119318,"Lifestyle changes for improving disease-specific quality of life in sedentary men on long-term androgen-deprivation therapy for advanced prostate cancer: a randomised controlled trial","Bourke L, Gilbert S, Hooper R, Steed LA, Joshi M, Catto JW, Saxton JM, Rosario DJ.","Eur Urol. 2014 May		65(5):865-72. doi: 10.1016/j.eururo.2013.09.040. Epub 2013 Oct 4.","Bourke L","Eur Urol","2014","2013/10/15","","","10.1016/j.eururo.2013.09.040"
24113319,"A multicentre year-long randomised controlled trial of exercise training targeting physical functioning in men with prostate cancer previously treated with androgen suppression and radiation from TROG 03.04 RADAR","Galvão DA, Spry N, Denham J, Taaffe DR, Cormie P, Joseph D, Lamb DS, Chambers SK, Newton RU.","Eur Urol. 2014 May		65(5):856-64. doi: 10.1016/j.eururo.2013.09.041. Epub 2013 Oct 3.","Galvão DA","Eur Urol","2014","2013/10/12","","","10.1016/j.eururo.2013.09.041"
24099659,"Efficacy and safety of abiraterone acetate in an elderly patient subgroup (aged 75 and older) with metastatic castration-resistant prostate cancer after docetaxel-based chemotherapy","Mulders PF, Molina A, Marberger M, Saad F, Higano CS, Chi KN, Li J, Kheoh T, Haqq CM, Fizazi K.","Eur Urol. 2014 May		65(5):875-83. doi: 10.1016/j.eururo.2013.09.005. Epub 2013 Sep 20.","Mulders PF","Eur Urol","2014","2013/10/09","","","10.1016/j.eururo.2013.09.005"
23957945,"Initial biopsy Gleason score as a predictive marker for survival benefit in patients with castration-resistant prostate cancer treated with docetaxel: data from the TAX327 study","van Soest RJ, de Morrée ES, Shen L, Tannock IF, Eisenberger MA, de Wit R.","Eur Urol. 2014 Aug		66(2):330-6. doi: 10.1016/j.eururo.2013.08.007. Epub 2013 Aug 11.","van Soest RJ","Eur Urol","2014","2013/08/21","","","10.1016/j.eururo.2013.08.007"
23954085,"Prostate-specific antigen-based prostate cancer screening: reduction of prostate cancer mortality after correction for nonattendance and contamination in the Rotterdam section of the European Randomized Study of Screening for Prostate Cancer","Bokhorst LP, Bangma CH, van Leenders GJ, Lous JJ, Moss SM, Schröder FH, Roobol MJ.","Eur Urol. 2014 Feb		65(2):329-36. doi: 10.1016/j.eururo.2013.08.005. Epub 2013 Aug 11.","Bokhorst LP","Eur Urol","2014","2013/08/20","","","10.1016/j.eururo.2013.08.005"
23932338,"Differences in time to disease progression do not predict for cancer-specific survival in patients receiving immediate or deferred androgen-deprivation therapy for prostate cancer: final results of EORTC randomized trial 30891 with 12 years of follow-up","Studer UE, Whelan P, Wimpissinger F, Casselman J, de Reijke TM, Knönagel H, Loidl W, Isorna S, Sundaram SK, Collette L		EORTC Genitourinary Cancer Group.","Eur Urol. 2014 Nov	66(5):829-38. doi: 10.1016/j.eururo.2013.07.024. Epub 2013 Jul 24.","Studer UE","Eur Urol","2014","2013/08/13","","","10.1016/j.eururo.2013.07.024"
23916692,"Combined ultrasmall superparamagnetic particles of iron oxide-enhanced and diffusion-weighted magnetic resonance imaging facilitates detection of metastases in normal-sized pelvic lymph nodes of patients with bladder and prostate cancer","Birkhäuser FD, Studer UE, Froehlich JM, Triantafyllou M, Bains LJ, Petralia G, Vermathen P, Fleischmann A, Thoeny HC.","Eur Urol. 2013 Dec		64(6):953-60. doi: 10.1016/j.eururo.2013.07.032. Epub 2013 Jul 30.","Birkhäuser FD","Eur Urol","2013","2013/08/07","","","10.1016/j.eururo.2013.07.032"
23910233,"Side effects of Bacillus Calmette-Guérin (BCG) in the treatment of intermediate- and high-risk Ta, T1 papillary carcinoma of the bladder: results of the EORTC genito-urinary cancers group randomised phase 3 study comparing one-third dose with full dose and 1 year with 3 years of maintenance BCG","Brausi M, Oddens J, Sylvester R, Bono A, van de Beek C, van Andel G, Gontero P, Turkeri L, …		65(1):69-76. doi: 10.1016/j.eururo.2013.07.021. Epub 2013 Jul 24.","Brausi M","Eur Urol","2014","2013/08/06","","","10.1016/j.eururo.2013.07.021"
23791392,"A multicenter phase 1 study of EMD 525797 (DI17E6), a novel humanized monoclonal antibody targeting αv integrins, in progressive castration-resistant prostate cancer with bone metastases after chemotherapy","Wirth M, Heidenreich A, Gschwend JE, Gil T, Zastrow S, Laniado M, Gerloff J, Zühlsdorf M, Mordenti G, Uhl W, Lannert H.","Eur Urol. 2014 May		65(5):897-904. doi: 10.1016/j.eururo.2013.05.051. Epub 2013 Jun 6.","Wirth M","Eur Urol","2014","2013/06/25","","","10.1016/j.eururo.2013.05.051"
23787357,"Magnetic resonance imaging/ultrasound-fusion biopsy significantly upgrades prostate cancer versus systematic 12-core transrectal ultrasound biopsy","Siddiqui MM, Rais-Bahrami S, Truong H, Stamatakis L, Vourganti S, Nix J, Hoang AN, Walton-Diaz A, Shuch B, Weintraub M, Kruecker J, Amalou H, Turkbey B, Merino MJ, Choyke PL, Wood BJ, Pinto PA.","Eur Urol. 2013 Nov		64(5):713-719. doi: 10.1016/j.eururo.2013.05.059. Epub 2013 Jun 12.","Siddiqui MM","Eur Urol","2013","2013/06/22","PMC6301057","NIHMS894126","10.1016/j.eururo.2013.05.059"
23759326,"Screening for prostate cancer: results of the Rotterdam section of the European randomized study of screening for prostate cancer","Roobol MJ, Kranse R, Bangma CH, van Leenders AG, Blijenberg BG, van Schaik RH, Kirkels WJ, Otto SJ, van der Kwast TH, de Koning HJ, Schröder FH		ERSPC Rotterdam Study Group.","Eur Urol. 2013 Oct	64(4):530-9. doi: 10.1016/j.eururo.2013.05.030. Epub 2013 May 25.","Roobol MJ","Eur Urol","2013","2013/06/14","","","10.1016/j.eururo.2013.05.030"
23721957,"Incidence of prostate cancer after termination of screening in a population-based randomised screening trial","Grenabo Bergdahl A, Holmberg E, Moss S, Hugosson J.","Eur Urol. 2013 Nov		64(5):703-9. doi: 10.1016/j.eururo.2013.05.024. Epub 2013 May 17.","Grenabo Bergdahl A","Eur Urol","2013","2013/06/01","","","10.1016/j.eururo.2013.05.024"
23683475,"Predictive value of four kallikrein markers for pathologically insignificant compared with aggressive prostate cancer in radical prostatectomy specimens: results from the European Randomized Study of Screening for Prostate Cancer section Rotterdam","Carlsson S, Maschino A, Schröder F, Bangma C, Steyerberg EW, van der Kwast T, van Leenders G, Vickers A, Lilja H, Roobol MJ.","Eur Urol. 20…		64(5):693-9. doi: 10.1016/j.eururo.2013.04.040. Epub 2013 May 2.","Carlsson S","Eur Urol","2013","2013/05/21","PMC3786059","NIHMS480472","10.1016/j.eururo.2013.04.040"
23669165,"Whole-gland ablation of localized prostate cancer with high-intensity focused ultrasound: oncologic outcomes and morbidity in 1002 patients","Crouzet S, Chapelon JY, Rouvière O, Mege-Lechevallier F, Colombel M, Tonoli-Catez H, Martin X, Gelet A.","Eur Urol. 2014 May		65(5):907-14. doi: 10.1016/j.eururo.2013.04.039. Epub 2013 Apr 30.","Crouzet S","Eur Urol","2014","2013/05/15","","","10.1016/j.eururo.2013.04.039"
23582949,"Locally advanced and metastatic prostate cancer treated with intermittent androgen monotherapy or maximal androgen blockade: results from a randomised phase 3 study by the South European Uroncological Group","Calais da Silva F, Calais da Silva FM, Gonçalves F, Santos A, Kliment J, Whelan P, Oliver T, Antoniou N, Pastidis S, Marques Queimadelos A, Robertson C.","Eur Urol. 2014 Aug		66(2):232-9. doi: 10.1016/j.eururo.2013.03.055. Epub 2013 Apr 4.","Calais da Silva F","Eur Urol","2014","2013/04/16","","","10.1016/j.eururo.2013.03.055"
23582881,"Phase 2 trial of single-agent everolimus in chemotherapy-naive patients with castration-resistant prostate cancer (SAKK 08/08)","Templeton AJ, Dutoit V, Cathomas R, Rothermundt C, Bärtschi D, Dröge C, Gautschi O, Borner M, Fechter E, Stenner F, Winterhalder R, Müller B, Schiess R, Wild PJ, Rüschoff JH, Thalmann G, Dietrich PY, Aebersold R, Klingbiel D, Gillessen S		Swiss Group for Clinical Cancer Research (SAKK).","Eur Urol. 2013 Jul	64(1):150-8. doi: 10.1016/j.eururo.2013.03.040. Epub 2013 Apr 6.","Templeton AJ","Eur Urol","2013","2013/04/16","","","10.1016/j.eururo.2013.03.040"
23541458,"Obesity is associated with increased prostate growth and attenuated prostate volume reduction by dutasteride","Muller RL, Gerber L, Moreira DM, Andriole G Jr, Hamilton RJ, Fleshner N, Parsons JK, Freedland SJ.","Eur Urol. 2013 Jun		63(6):1115-21. doi: 10.1016/j.eururo.2013.02.038. Epub 2013 Mar 7.","Muller RL","Eur Urol","2013","2013/04/02","","","10.1016/j.eururo.2013.02.038"
23522911,"Phase 3 study of adjuvant radiotherapy versus wait and see in pT3 prostate cancer: impact of pathology review on analysis","Bottke D, Golz R, Störkel S, Hinke A, Siegmann A, Hertle L, Miller K, Hinkelbein W, Wiegel T.","Eur Urol. 2013 Aug		64(2):193-8. doi: 10.1016/j.eururo.2013.03.029. Epub 2013 Mar 17.","Bottke D","Eur Urol","2013","2013/03/26","","","10.1016/j.eururo.2013.03.029"
23465517,"Long-term distress after radical prostatectomy versus watchful waiting in prostate cancer: a longitudinal study from the Scandinavian Prostate Cancer Group-4 randomized clinical trial","Bill-Axelson A, Garmo H, Holmberg L, Johansson JE, Adami HO, Steineck G, Johansson E, Rider JR.","Eur Urol. 2013 Dec		64(6):920-8. doi: 10.1016/j.eururo.2013.02.025. Epub 2013 Feb 26.","Bill-Axelson A","Eur Urol","2013","2013/03/08","","","10.1016/j.eururo.2013.02.025"
23176897,"Dutasteride treatment over 2 years delays prostate-specific antigen progression in patients with biochemical failure after radical therapy for prostate cancer: results from the randomised, placebo-controlled Avodart After Radical Therapy for Prostate Cancer Study (ARTS)","Schröder F, Bangma C, Angulo JC, Alcaraz A, Colombel M, McNicholas T, Tammela TL, Nandy I, Castro R.","Eur Urol. 201…		63(5):779-87. doi: 10.1016/j.eururo.2012.11.006. Epub 2012 Nov 12.","Schröder F","Eur Urol","2013","2012/11/27","","","10.1016/j.eururo.2012.11.006"
23159454,"Real-time magnetic resonance-guided high-intensity focused ultrasound focal therapy for localised prostate cancer: preliminary experience","Napoli A, Anzidei M, De Nunzio C, Cartocci G, Panebianco V, De Dominicis C, Catalano C, Petrucci F, Leonardo C.","Eur Urol. 2013 Feb		63(2):395-8. doi: 10.1016/j.eururo.2012.11.002. Epub 2012 Nov 12.","Napoli A","Eur Urol","2013","2012/11/20","","","10.1016/j.eururo.2012.11.002"
23159452,"Active surveillance for low-risk prostate cancer worldwide: the PRIAS study","Bul M, Zhu X, Valdagni R, Pickles T, Kakehi Y, Rannikko A, Bjartell A, van der Schoot DK, Cornel EB, Conti GN, Boevé ER, Staerman F, Vis-Maters JJ, Vergunst H, Jaspars JJ, Strölin P, van Muilekom E, Schröder FH, Bangma CH, Roobol MJ.","Eur Urol. 2013 Apr		63(4):597-603. doi: 10.1016/j.eururo.2012.11.005. Epub 2012 Nov 12.","Bul M","Eur Urol","2013","2012/11/20","","","10.1016/j.eururo.2012.11.005"
23141049,"Final results of an EORTC-GU cancers group randomized study of maintenance bacillus Calmette-Guérin in intermediate- and high-risk Ta, T1 papillary carcinoma of the urinary bladder: one-third dose versus full dose and 1 year versus 3 years of maintenance","Oddens J, Brausi M, Sylvester R, Bono A, van de Beek C, van Andel G, Gontero P, Hoeltl W, Turkeri L, Marreaud S, Collette S, Oosterl…		63(3):462-72. doi: 10.1016/j.eururo.2012.10.039. Epub 2012 Nov 2.","Oddens J","Eur Urol","2013","2012/11/13","","","10.1016/j.eururo.2012.10.039"
23040208,"A phase 3, double-blind, randomised, parallel-group, placebo-controlled study of oral weekly alendronate for the prevention of androgen deprivation bone loss in nonmetastatic prostate cancer: the Cancer and Osteoporosis Research with Alendronate and Leuprolide (CORAL) study","Klotz LH, McNeill IY, Kebabdjian M, Zhang L, Chin JL		Canadian Urology Research Consortium.","Eur Urol. 2013 May	63(5):927-35. doi: 10.1016/j.eururo.2012.09.007. Epub 2012 Sep 11.","Klotz LH","Eur Urol","2013","2012/10/09","","","10.1016/j.eururo.2012.09.007"
23000088,"A randomized, double-blind, dose-finding, multicenter, phase 2 study of radium chloride (Ra 223) in patients with bone metastases and castration-resistant prostate cancer","Parker CC, Pascoe S, Chodacki A, O'Sullivan JM, Germá JR, O'Bryan-Tear CG, Haider T, Hoskin P.","Eur Urol. 2013 Feb		63(2):189-97. doi: 10.1016/j.eururo.2012.09.008. Epub 2012 Sep 13.","Parker CC","Eur Urol","2013","2012/09/25","","","10.1016/j.eururo.2012.09.008"
22980443,"Outcome following active surveillance of men with screen-detected prostate cancer. Results from the Göteborg randomised population-based prostate cancer screening trial","Godtman RA, Holmberg E, Khatami A, Stranne J, Hugosson J.","Eur Urol. 2013 Jan		63(1):101-7. doi: 10.1016/j.eururo.2012.08.066. Epub 2012 Sep 5.","Godtman RA","Eur Urol","2013","2012/09/18","","","10.1016/j.eururo.2012.08.066"
22939385,"A trial postmortem: challenges in conducting a randomized, double-blind, phase 2 study in men with castration-resistant prostate cancer","Geynisman DM, Szmulewitz RZ, Stadler WM.","Eur Urol. 2012 Nov		62(5):864-6. doi: 10.1016/j.eururo.2012.08.030. Epub 2012 Aug 25.","Geynisman DM","Eur Urol","2012","2012/09/04","","","10.1016/j.eururo.2012.08.030"
22857983,"Advanced prostate cancer treated with intermittent or continuous androgen deprivation in the randomised FinnProstate Study VII: quality of life and adverse effects","Salonen AJ, Taari K, Ala-Opas M, Viitanen J, Lundstedt S, Tammela TL		FinnProstate Group.","Eur Urol. 2013 Jan	63(1):111-20. doi: 10.1016/j.eururo.2012.07.040. Epub 2012 Jul 27.","Salonen AJ","Eur Urol","2013","2012/08/04","","","10.1016/j.eururo.2012.07.040"
22840353,"Randomised controlled trial comparing laparoscopic and robot-assisted radical prostatectomy","Porpiglia F, Morra I, Lucci Chiarissi M, Manfredi M, Mele F, Grande S, Ragni F, Poggio M, Fiori C.","Eur Urol. 2013 Apr		63(4):606-14. doi: 10.1016/j.eururo.2012.07.007. Epub 2012 Jul 20.","Porpiglia F","Eur Urol","2013","2012/07/31","","","10.1016/j.eururo.2012.07.007"
22704366,"Screening for prostate cancer decreases the risk of developing metastatic disease: findings from the European Randomized Study of Screening for Prostate Cancer (ERSPC)","Schröder FH, Hugosson J, Carlsson S, Tammela T, Määttänen L, Auvinen A, Kwiatkowski M, Recker F, Roobol MJ.","Eur Urol. 2012 Nov		62(5):745-52. doi: 10.1016/j.eururo.2012.05.068. Epub 2012 Jun 7.","Schröder FH","Eur Urol","2012","2012/06/19","","","10.1016/j.eururo.2012.05.068"
22698576,"Prospective evaluation of an extended 21-core biopsy scheme as initial prostate cancer diagnostic strategy","Ploussard G, Nicolaiew N, Marchand C, Terry S, Vacherot F, Vordos D, Allory Y, Abbou CC, Salomon L, de la Taille A.","Eur Urol. 2014 Jan		65(1):154-61. doi: 10.1016/j.eururo.2012.05.049. Epub 2012 Jun 9.","Ploussard G","Eur Urol","2014","2012/06/16","","","10.1016/j.eururo.2012.05.049"
22658758,"Serum testosterone and dihydrotestosterone and prostate cancer risk in the placebo arm of the Reduction by Dutasteride of Prostate Cancer Events trial","Muller RL, Gerber L, Moreira DM, Andriole G, Castro-Santamaria R, Freedland SJ.","Eur Urol. 2012 Nov		62(5):757-64. doi: 10.1016/j.eururo.2012.05.025. Epub 2012 May 18.","Muller RL","Eur Urol","2012","2012/06/05","","","10.1016/j.eururo.2012.05.025"
22633362,"Neoadjuvant short-term intensive intravesical mitomycin C regimen compared with weekly schedule for low-grade recurrent non-muscle-invasive bladder cancer: preliminary results of a randomised phase 2 study","Colombo R, Rocchini L, Suardi N, Benigni F, Colciago G, Bettiga A, Pellucchi F, Maccagnano C, Briganti A, Salonia A, Rigatti P, Montorsi F.","Eur Urol. 2012 Nov		62(5):797-802. doi: 10.1016/j.eururo.2012.05.032. Epub 2012 May 18.","Colombo R","Eur Urol","2012","2012/05/29","","","10.1016/j.eururo.2012.05.032"
22633317,"Prostate-specific antigen kinetics and outcomes in patients with bone metastases from castration-resistant prostate cancer treated with or without zoledronic acid","Saad F, Segal S, Eastham J.","Eur Urol. 2014 Jan		65(1):146-53. doi: 10.1016/j.eururo.2012.05.007. Epub 2012 May 12.","Saad F","Eur Urol","2014","2012/05/29","","","10.1016/j.eururo.2012.05.007"
22541389,"Individualized estimation of the benefit of radical prostatectomy from the Scandinavian Prostate Cancer Group randomized trial","Vickers A, Bennette C, Steineck G, Adami HO, Johansson JE, Bill-Axelson A, Palmgren J, Garmo H, Holmberg L.","Eur Urol. 2012 Aug		62(2):204-9. doi: 10.1016/j.eururo.2012.04.024. Epub 2012 Apr 19.","Vickers A","Eur Urol","2012","2012/05/01","PMC3389180","NIHMS373143","10.1016/j.eururo.2012.04.024"
22502942,"Addition of radiotherapy to long-term androgen deprivation in locally advanced prostate cancer: an open randomised phase 3 trial","Mottet N, Peneau M, Mazeron JJ, Molinie V, Richaud P.","Eur Urol. 2012 Aug		62(2):213-9. doi: 10.1016/j.eururo.2012.03.053. Epub 2012 Apr 3.","Mottet N","Eur Urol","2012","2012/04/17","","","10.1016/j.eururo.2012.03.053"
22459892,"Finasteride reduces the risk of incident clinical benign prostatic hyperplasia","Parsons JK, Schenk JM, Arnold KB, Messer K, Till C, Thompson IM, Kristal AR		Prostate Cancer Prevention Trial	Urologic Diseases in America Project.","Eur Urol. 2012 Aug	62(2):234-41. doi: 10.1016/j.eururo.2012.03.007. Epub 2012 Mar 14.","Parsons JK","Eur Urol","2012","2012/03/31","PMC4059403","NIHMS366857","10.1016/j.eururo.2012.03.007"
22381169,"Radical cystectomy for urothelial carcinoma of the bladder without neoadjuvant or adjuvant therapy: long-term results in 1100 patients","Hautmann RE, de Petriconi RC, Pfeiffer C, Volkmer BG.","Eur Urol. 2012 May		61(5):1039-47. doi: 10.1016/j.eururo.2012.02.028. Epub 2012 Feb 22.","Hautmann RE","Eur Urol","2012","2012/03/03","","","10.1016/j.eururo.2012.02.028"
22280855,"A randomized prospective trial to assess the impact of transurethral resection in narrow band imaging modality on non-muscle-invasive bladder cancer recurrence","Naselli A, Introini C, Timossi L, Spina B, Fontana V, Pezzi R, Germinale F, Bertolotto F, Puppo P.","Eur Urol. 2012 May		61(5):908-13. doi: 10.1016/j.eururo.2012.01.018. Epub 2012 Jan 20.","Naselli A","Eur Urol","2012","2012/01/28","","","10.1016/j.eururo.2012.01.018"
22244150,"Infectious complications and hospital admissions after prostate biopsy in a European randomized trial","Loeb S, van den Heuvel S, Zhu X, Bangma CH, Schröder FH, Roobol MJ.","Eur Urol. 2012 Jun		61(6):1110-4. doi: 10.1016/j.eururo.2011.12.058. Epub 2012 Jan 5.","Loeb S","Eur Urol","2012","2012/01/17","","","10.1016/j.eururo.2011.12.058"
21840117,"Towards an optimal interval for prostate cancer screening","van Leeuwen PJ, Roobol MJ, Kranse R, Zappa M, Carlsson S, Bul M, Zhu X, Bangma CH, Schröder FH, Hugosson J.","Eur Urol. 2012 Jan		61(1):171-6. doi: 10.1016/j.eururo.2011.08.002. Epub 2011 Aug 10.","van Leeuwen PJ","Eur Urol","2012","2011/08/16","","","10.1016/j.eururo.2011.08.002"
21839579,"Prognostic factors in second-line treatment of urothelial cancers with gemcitabine and paclitaxel (German Association of Urological Oncology trial AB20/99)","Niegisch G, Fimmers R, Siener R, Park SI, Albers P		German Association of Urological Oncology Bladder Cancer Group.","Eur Urol. 2011 Nov	60(5):1087-96. doi: 10.1016/j.eururo.2011.07.063. Epub 2011 Aug 4.","Niegisch G","Eur Urol","2011","2011/08/16","","","10.1016/j.eururo.2011.07.063"
21802835,"TMPRSS2-ERG status in circulating tumor cells as a predictive biomarker of sensitivity in castration-resistant prostate cancer patients treated with abiraterone acetate","Danila DC, Anand A, Sung CC, Heller G, Leversha MA, Cao L, Lilja H, Molina A, Sawyers CL, Fleisher M, Scher HI.","Eur Urol. 2011 Nov		60(5):897-904. doi: 10.1016/j.eururo.2011.07.011. Epub 2011 Jul 14.","Danila DC","Eur Urol","2011","2011/08/02","PMC3185163","NIHMS315195","10.1016/j.eururo.2011.07.011"
21684068,"Prevention of bladder tumours after nephroureterectomy for primary upper urinary tract urothelial carcinoma: a prospective, multicentre, randomised clinical trial of a single postoperative intravesical dose of mitomycin C (the ODMIT-C Trial)","O'Brien T, Ray E, Singh R, Coker B, Beard R		British Association of Urological Surgeons Section of Oncology.","Eur Urol. 2011 Oct	60(4):703-10. doi: 10.1016/j.eururo.2011.05.064. Epub 2011 Jun 12.","O'Brien T","Eur Urol","2011","2011/06/21","","","10.1016/j.eururo.2011.05.064"
21601352,"Disease-specific survival of men with prostate cancer detected during the screening interval: results of the European randomized study of screening for prostate cancer-Rotterdam after 11 years of follow-up","Zhu X, van Leeuwen PJ, Bul M, Otto SJ, de Koning HJ, Bangma CH, Schröder FH, Roobol MJ.","Eur Urol. 2011 Aug		60(2):330-6. doi: 10.1016/j.eururo.2011.05.013. Epub 2011 May 17.","Zhu X","Eur Urol","2011","2011/05/24","","","10.1016/j.eururo.2011.05.013"
21334136,"Prostate cancer incidence and disease-specific survival of men with initial prostate-specific antigen less than 3.0 ng/ml who are participating in ERSPC Rotterdam","Bul M, van Leeuwen PJ, Zhu X, Schröder FH, Roobol MJ.","Eur Urol. 2011 Apr		59(4):498-505. doi: 10.1016/j.eururo.2011.01.001. Epub 2011 Feb 18.","Bul M","Eur Urol","2011","2011/02/22","","","10.1016/j.eururo.2011.01.001"
21163569,"NRAMP1 and hGPX1 gene polymorphism and response to bacillus Calmette-Guérin therapy for bladder cancer","Chiong E, Kesavan A, Mahendran R, Chan YH, Sng JH, Lim YK, Kamaraj R, Tan TM, Esuvaranathan K.","Eur Urol. 2011 Mar		59(3):430-7. doi: 10.1016/j.eururo.2010.11.031. Epub 2010 Dec 1.","Chiong E","Eur Urol","2011","2010/12/18","","","10.1016/j.eururo.2010.11.031"
21156335,"Sequential intravesical chemoimmunotherapy with mitomycin C and bacillus Calmette-Guérin and with bacillus Calmette-Guérin alone in patients with carcinoma in situ of the urinary bladder: results of an EORTC genito-urinary group randomized phase 2 trial (30993)","Oosterlinck W, Kirkali Z, Sylvester R, da Silva FC, Busch C, Algaba F, Collette S, Bono A.","Eur Urol. 2011 Mar		59(3):438-46. doi: 10.1016/j.eururo.2010.11.038. Epub 2010 Dec 7.","Oosterlinck W","Eur Urol","2011","2010/12/16","","","10.1016/j.eururo.2010.11.038"
21093145,"Effect of dutasteride on prostate biopsy rates and the diagnosis of prostate cancer in men with lower urinary tract symptoms and enlarged prostates in the Combination of Avodart and Tamsulosin trial","Roehrborn CG, Andriole GL, Wilson TH, Castro R, Rittmaster RS.","Eur Urol. 2011 Feb		59(2):244-9. doi: 10.1016/j.eururo.2010.10.040. Epub 2010 Nov 4.","Roehrborn CG","Eur Urol","2011","2010/11/25","","","10.1016/j.eururo.2010.10.040"
21035248,"A prospective trial comparing consecutive series of open retropubic and robot-assisted laparoscopic radical prostatectomy in a centre with a limited caseload","Di Pierro GB, Baumeister P, Stucki P, Beatrice J, Danuser H, Mattei A.","Eur Urol. 2011 Jan		59(1):1-6. doi: 10.1016/j.eururo.2010.10.026. Epub 2010 Oct 21.","Di Pierro GB","Eur Urol","2011","2010/11/02","","","10.1016/j.eururo.2010.10.026"
20970246,"Olfactory detection of prostate cancer by dogs sniffing urine: a step forward in early diagnosis","Cornu JN, Cancel-Tassin G, Ondet V, Girardet C, Cussenot O.","Eur Urol. 2011 Feb		59(2):197-201. doi: 10.1016/j.eururo.2010.10.006. Epub 2010 Oct 15.","Cornu JN","Eur Urol","2011","2010/10/26","","","10.1016/j.eururo.2010.10.006"
20933321,"Performance of prostate cancer antigen 3 (PCA3) and prostate-specific antigen in Prescreened men: reproducibility and detection characteristics for prostate cancer patients with high PCA3 scores (≥ 100)","Roobol MJ, Schröder FH, van Leenders GL, Hessels D, van den Bergh RC, Wolters T, van Leeuwen PJ.","Eur Urol. 2010 Dec		58(6):893-9. doi: 10.1016/j.eururo.2010.09.030. Epub 2010 Sep 26.","Roobol MJ","Eur Urol","2010","2010/10/12","","","10.1016/j.eururo.2010.09.030"
20728265,"Inguinal hernia after radical prostatectomy for prostate cancer: results from a randomized setting and a nonrandomized setting","Stranne J, Johansson E, Nilsson A, Bill-Axelson A, Carlsson S, Holmberg L, Johansson JE, Nyberg T, Ruutu M, Wiklund NP, Steineck G.","Eur Urol. 2010 Nov		58(5):719-26. doi: 10.1016/j.eururo.2010.08.006. Epub 2010 Aug 11.","Stranne J","Eur Urol","2010","2010/08/24","","","10.1016/j.eururo.2010.08.006"
20674149,"Efficacy and tolerability of botulinum toxin type A in patients with neurogenic detrusor overactivity and without concomitant anticholinergic therapy: comparison of two doses","Grise P, Ruffion A, Denys P, Egon G, Chartier Kastler E.","Eur Urol. 2010 Nov		58(5):759-66. doi: 10.1016/j.eururo.2010.06.035. Epub 2010 Jul 3.","Grise P","Eur Urol","2010","2010/08/03","","","10.1016/j.eururo.2010.06.035"
20637539,"Performance of the prostate cancer antigen 3 (PCA3) gene and prostate-specific antigen in prescreened men: exploring the value of PCA3 for a first-line diagnostic test","Roobol MJ, Schröder FH, van Leeuwen P, Wolters T, van den Bergh RC, van Leenders GJ, Hessels D.","Eur Urol. 2010 Oct		58(4):475-81. doi: 10.1016/j.eururo.2010.06.039. Epub 2010 Jul 9.","Roobol MJ","Eur Urol","2010","2010/07/20","","","10.1016/j.eururo.2010.06.039"
20619958,"Multicentric oncologic outcomes of high-intensity focused ultrasound for localized prostate cancer in 803 patients","Crouzet S, Rebillard X, Chevallier D, Rischmann P, Pasticier G, Garcia G, Rouviere O, Chapelon JY, Gelet A.","Eur Urol. 2010 Oct		58(4):559-66. doi: 10.1016/j.eururo.2010.06.037. Epub 2010 Jul 3.","Crouzet S","Eur Urol","2010","2010/07/13","","","10.1016/j.eururo.2010.06.037"
20580483,"Prostate cancer prevention trial and European randomized study of screening for prostate cancer risk calculators: a performance comparison in a contemporary screened cohort","Cavadas V, Osório L, Sabell F, Teves F, Branco F, Silva-Ramos M.","Eur Urol. 2010 Oct		58(4):551-8. doi: 10.1016/j.eururo.2010.06.023. Epub 2010 Jun 22.","Cavadas V","Eur Urol","2010","2010/06/29","","","10.1016/j.eururo.2010.06.023"
20362386,"Impact of posterior musculofascial reconstruction on early continence after robot-assisted laparoscopic radical prostatectomy: results of a prospective parallel group trial","Joshi N, de Blok W, van Muilekom E, van der Poel H.","Eur Urol. 2010 Jul		58(1):84-9. doi: 10.1016/j.eururo.2010.03.028. Epub 2010 Mar 26.","Joshi N","Eur Urol","2010","2010/04/06","","","10.1016/j.eururo.2010.03.028"
20303646,"Impact of routine second transurethral resection on the long-term outcome of patients with newly diagnosed pT1 urothelial carcinoma with respect to recurrence, progression rate, and disease-specific survival: a prospective randomised clinical trial","Divrik RT, Sahin AF, Yildirim U, Altok M, Zorlu F.","Eur Urol. 2010 Aug		58(2):185-90. doi: 10.1016/j.eururo.2010.03.007. Epub 2010 Mar 19.","Divrik RT","Eur Urol","2010","2010/03/23","","","10.1016/j.eururo.2010.03.007"
20227168,"Preoperative pelvic floor muscle exercise for early continence after radical prostatectomy: a randomised controlled study","Centemero A, Rigatti L, Giraudo D, Lazzeri M, Lughezzani G, Zugna D, Montorsi F, Rigatti P, Guazzoni G.","Eur Urol. 2010 Jun		57(6):1039-43. doi: 10.1016/j.eururo.2010.02.028. Epub 2010 Mar 1.","Centemero A","Eur Urol","2010","2010/03/16","","","10.1016/j.eururo.2010.02.028"
20034729,"Long-term efficacy results of EORTC genito-urinary group randomized phase 3 study 30911 comparing intravesical instillations of epirubicin, bacillus Calmette-Guérin, and bacillus Calmette-Guérin plus isoniazid in patients with intermediate- and high-risk stage Ta T1 urothelial carcinoma of the bladder","Sylvester RJ, Brausi MA, Kirkels WJ, Hoeltl W, Calais Da Silva F, Powell PH, Prescot…		EORTC Genito-Urinary Tract Cancer Group.","Eur Urol. 2010 May	57(5):766-73. doi: 10.1016/j.eururo.2009.12.024. Epub 2009 Dec 18.","Sylvester RJ","Eur Urol","2010","2009/12/26","PMC2889174","NIHMS167431","10.1016/j.eururo.2009.12.024"
19962227,"Additional analysis of the secondary end point of biochemical recurrence rate in a phase 3 trial (CS21) comparing degarelix 80 mg versus leuprolide in prostate cancer patients segmented by baseline characteristics","Tombal B, Miller K, Boccon-Gibod L, Schröder F, Shore N, Crawford ED, Moul J, Jensen JK, Kold Olesen T, Persson BE.","Eur Urol. 2010 May		57(5):836-42. doi: 10.1016/j.eururo.2009.11.029. Epub 2009 Nov 20.","Tombal B","Eur Urol","2010","2009/12/08","","","10.1016/j.eururo.2009.11.029"
19913351,"Transurethral resection of non-muscle-invasive bladder transitional cell cancers with or without 5-aminolevulinic Acid under visible and fluorescent light: results of a prospective, randomised, multicentre study","Schumacher MC, Holmäng S, Davidsson T, Friedrich B, Pedersen J, Wiklund NP.","Eur Urol. 2010 Feb		57(2):293-9. doi: 10.1016/j.eururo.2009.10.030. Epub 2009 Nov 6.","Schumacher MC","Eur Urol","2010","2009/11/17","","","10.1016/j.eururo.2009.10.030"
19853987,"Prospective randomized controlled trial of robotic versus open radical cystectomy for bladder cancer: perioperative and pathologic results","Nix J, Smith A, Kurpad R, Nielsen ME, Wallen EM, Pruthi RS.","Eur Urol. 2010 Feb		57(2):196-201. doi: 10.1016/j.eururo.2009.10.024. Epub 2009 Oct 20.","Nix J","Eur Urol","2010","2009/10/27","","","10.1016/j.eururo.2009.10.024"
19819617,"Bacillus Calmette-Guérin is superior to a combination of epirubicin and interferon-alpha2b in the intravesical treatment of patients with stage T1 urinary bladder cancer. A prospective, randomized, Nordic study","Duchek M, Johansson R, Jahnson S, Mestad O, Hellström P, Hellsten S, Malmström PU		Members of the Urothelial Cancer Group of the Nordic Association of Urology.","Eur Urol. 2010 Jan	57(1):25-31. doi: 10.1016/j.eururo.2009.09.038. Epub 2009 Oct 6.","Duchek M","Eur Urol","2010","2009/10/13","","","10.1016/j.eururo.2009.09.038"
19766386,"Feasibility of T-cell-based adoptive immunotherapy in the first 12 patients with advanced urothelial urinary bladder cancer. Preliminary data on a new immunologic treatment based on the sentinel node concept","Sherif A, Hasan MN, Marits P, Karlsson M, Winqvist O, Thörn M.","Eur Urol. 2010 Jul		58(1):105-11. doi: 10.1016/j.eururo.2009.09.026. Epub 2009 Sep 11.","Sherif A","Eur Urol","2010","2009/09/22","","","10.1016/j.eururo.2009.09.026"
19674832,"Identification and validation of the methylated TWIST1 and NID2 genes through real-time methylation-specific polymerase chain reaction assays for the noninvasive detection of primary bladder cancer in urine samples","Renard I, Joniau S, van Cleynenbreugel B, Collette C, Naômé C, Vlassenbroeck I, Nicolas H, de Leval J, Straub J, Van Criekinge W, Hamida W, Hellel M, Thomas A, de Leval L, …		58(1):96-104. doi: 10.1016/j.eururo.2009.07.041. Epub 2009 Aug 5.","Renard I","Eur Urol","2010","2009/08/14","","","10.1016/j.eururo.2009.07.041"
19481335,"An open, randomised, multicentre, phase 3 trial comparing the efficacy of two tamoxifen schedules in preventing gynaecomastia induced by bicalutamide monotherapy in prostate cancer patients","Bedognetti D, Rubagotti A, Conti G, Francesca F, De Cobelli O, Canclini L, Gallucci M, Aragona F, Di Tonno P, Cortellini P, Martorana G, Lapini A, Boccardo F.","Eur Urol. 2010 Feb		57(2):238-45. doi: 10.1016/j.eururo.2009.05.019. Epub 2009 May 19.","Bedognetti D","Eur Urol","2010","2009/06/02","","","10.1016/j.eururo.2009.05.019"
35598359,"Olaparib tolerability and common adverse-event management in patients with metastatic castration-resistant prostate cancer: Further analyses from the PROfound study","Roubaud G, Özgüroğlu M, Penel N, Matsubara N, Mehra N, Kolinsky MP, Procopio G, Feyerabend S, Joung JY, Gravis G, Nishimura K, Gedye C, Padua C, Shore N, Thiery-Vuillemin A, Saad F, van Alphen R, Carducci MA, Desai C, Bric…		170:73-84. doi: 10.1016/j.ejca.2022.04.016. Epub 2022 May 19.","Roubaud G","Eur J Cancer","2022","2022/05/22","","","10.1016/j.ejca.2022.04.016"
35568679,"Effects of metformin and statins on outcomes in men with castration-resistant metastatic prostate cancer: Secondary analysis of COU-AA-301 and COU-AA-302","Wilson BE, Armstrong AJ, de Bono J, Sternberg CN, Ryan CJ, Scher HI, Smith MR, Rathkopf D, Logothetis CJ, Chi KN, Jones RJ, Saad F, De Porre P, Tran N, Hu P, Gillessen S, Carles J, Fizazi K, Joshua AM.","Eur J Cancer. 2022 Jul		170:296-304. doi: 10.1016/j.ejca.2022.03.042. Epub 2022 May 11.","Wilson BE","Eur J Cancer","2022","2022/05/14","","","10.1016/j.ejca.2022.03.042"
34953443,"Impact of abiraterone acetate plus prednisone in patients with castration-sensitive prostate cancer and visceral metastases over four years of follow-up: A post-hoc exploratory analysis of the LATITUDE study","Baciarello G, Özgüroğlu M, Mundle S, Leitz G, Richarz U, Hu P, Feyerabend S, Matsubara N, Chi KN, Fizazi K.","Eur J Cancer. 2022 Feb		162:56-64. doi: 10.1016/j.ejca.2021.11.026. Epub 2021 Dec 23.","Baciarello G","Eur J Cancer","2022","2021/12/25","","","10.1016/j.ejca.2021.11.026"
34802864,"Nivolumab plus docetaxel in patients with chemotherapy-naïve metastatic castration-resistant prostate cancer: results from the phase II CheckMate 9KD trial","Fizazi K, González Mella P, Castellano D, Minatta JN, Rezazadeh Kalebasty A, Shaffer D, Vázquez Limón JC, Sánchez López HM, Armstrong AJ, Horvath L, Bastos DA, Amin NP, Li J, Unsal-Kacmaz K, Retz M, Saad F, Petrylak DP, Pachynski R…		160:61-71. doi: 10.1016/j.ejca.2021.09.043. Epub 2021 Nov 18.","Fizazi K","Eur J Cancer","2022","2021/11/22","","","10.1016/j.ejca.2021.09.043"
34784577,"Consistent survival benefit of enzalutamide plus androgen deprivation therapy in men with nonmetastatic castration-resistant prostate cancer: PROSPER subgroup analysis by age and region","De Giorgi U, Hussain M, Shore N, Fizazi K, Tombal B, Penson D, Saad F, Efstathiou E, Madziarska K, Steinberg J, Sugg J, Lin X, Shen Q, Sternberg CN.","Eur J Cancer. 2021 Dec		159:237-246. doi: 10.1016/j.ejca.2021.10.015. Epub 2021 Nov 14.","De Giorgi U","Eur J Cancer","2021","2021/11/16","","","10.1016/j.ejca.2021.10.015"
34536949,"Abiraterone acetate plus prednisone in non-metastatic biochemically recurrent castration-naïve prostate cancer","Spetsieris N, Boukovala M, Alafis I, Davis J, Zurita A, Wang X, Tu SM, Chapin BF, Aparicio A, Corn P, Wang J, Subudhi SK, Araujo J, Papadopoulos J, Pruitt L, Weldon JA, Logothetis CJ, Efstathiou E.","Eur J Cancer. 2021 Nov		157:259-267. doi: 10.1016/j.ejca.2021.06.017. Epub 2021 Sep 15.","Spetsieris N","Eur J Cancer","2021","2021/09/18","","","10.1016/j.ejca.2021.06.017"
34371442,"Maintenance versus discontinuation of androgen deprivation therapy during continuous or intermittent docetaxel administration in castration-resistant prostate cancer patients: A multicentre, randomised Phase III study by the Piemonte Oncology Network","Bianchi S, Mosca A, Dalla Volta A, Prati V, Ortega C, Buttigliero C, Fea E, Vanella P, Valcamonico F, Zamparini M, Sirotova Z, Chiappino…		155:127-135. doi: 10.1016/j.ejca.2021.06.034. Epub 2021 Aug 6.","Bianchi S","Eur J Cancer","2021","2021/08/09","","","10.1016/j.ejca.2021.06.034"
34358777,"Docetaxel and prednisone with or without enzalutamide as first-line treatment in patients with metastatic castration-resistant prostate cancer: CHEIRON, a randomised phase II trial","Caffo O, Ortega C, Nolè F, Gasparro D, Mucciarini C, Aieta M, Zagonel V, Iacovelli R, De Giorgi U, Facchini G, Veccia A, Palesandro E, Verri E, Buti S, Razzini G, Bozza G, Maruzzo M, Ciccarese C, Schepisi G…		155:56-63. doi: 10.1016/j.ejca.2021.06.016. Epub 2021 Aug 3.","Caffo O","Eur J Cancer","2021","2021/08/06","","","10.1016/j.ejca.2021.06.016"
34273811,"Darolutamide and health-related quality of life in patients with non-metastatic castration-resistant prostate cancer: An analysis of the phase III ARAMIS trial","Smith MR, Shore N, Tammela TL, Ulys A, Vjaters E, Polyakov S, Jievaltas M, Luz M, Alekseev B, Kuss I, Le Berre MA, Mohamed AF, Odom D, Bartsch J, Snapir A, Sarapohja T, Fizazi K.","Eur J Cancer. 2021 Sep		154:138-146. doi: 10.1016/j.ejca.2021.06.010. Epub 2021 Jul 14.","Smith MR","Eur J Cancer","2021","2021/07/17","","","10.1016/j.ejca.2021.06.010"
33383350,"Bipolar androgen therapy sensitizes castration-resistant prostate cancer to subsequent androgen receptor ablative therapy","Sena LA, Wang H, Lim ScM SJ, Rifkind I, Ngomba N, Isaacs JT, Luo J, Pratz C, Sinibaldi V, Carducci MA, Paller CJ, Eisenberger MA, Markowski MC, Antonarakis ES, Denmeade SR.","Eur J Cancer. 2021 Feb		144:302-309. doi: 10.1016/j.ejca.2020.11.043. Epub 2020 Dec 29.","Sena LA","Eur J Cancer","2021","2020/12/31","","","10.1016/j.ejca.2020.11.043"
33279855,"Androgen deprivation therapy and radiotherapy in intermediate-risk prostate cancer: A randomised phase III trial","Nabid A, Carrier N, Vigneault E, Van Nguyen T, Vavassis P, Brassard MA, Bahoric B, Archambault R, Vincent F, Bettahar R, Wilke D, Souhami L.","Eur J Cancer. 2021 Jan		143:64-74. doi: 10.1016/j.ejca.2020.10.023. Epub 2020 Dec 3.","Nabid A","Eur J Cancer","2021","2020/12/06","","","10.1016/j.ejca.2020.10.023"
33023785,"A randomised trial of 4- versus 12-weekly administration of bone-targeted agents in patients with bone metastases from breast or castration-resistant prostate cancer","Clemons M, Ong M, Stober C, Ernst S, Booth C, Canil C, Mates M, Robinson A, Blanchette P, Joy AA, Hilton J, Aseyev O, Pond G, Jeong A, Hutton B, Mazzarello S, Vandermeer L, Kushnir I, Fergusson D		REaCT investigators.","Eur J Cancer. 2021 Jan	142:132-140. doi: 10.1016/j.ejca.2020.08.019. Epub 2020 Oct 3.","Clemons M","Eur J Cancer","2021","2020/10/07","PMC7532126","","10.1016/j.ejca.2020.08.019"
32460179,"Preclinical profile and phase I clinical trial of a novel androgen receptor antagonist GT0918 in castration-resistant prostate cancer","Zhou T, Xu W, Zhang W, Sun Y, Yan H, Gao X, Wang F, Zhou Q, Hou J, Ren S, Yang Q, Yang B, Xu C, Zhou Q, Wang M, Chen C, Sun Y.","Eur J Cancer. 2020 Jul		134:29-40. doi: 10.1016/j.ejca.2020.04.013. Epub 2020 May 24.","Zhou T","Eur J Cancer","2020","2020/05/28","","","10.1016/j.ejca.2020.04.013"
32229417,"Patients' education level and treatment modality for prostate cancer in the Finnish Randomized Study of Screening for Prostate Cancer","Kilpeläinen TP, Talala K, Taari K, Raitanen J, Kujala P, Pylväläinen J, Tammela TL, Auvinen A.","Eur J Cancer. 2020 May		130:204-210. doi: 10.1016/j.ejca.2020.02.045. Epub 2020 Mar 28.","Kilpeläinen TP","Eur J Cancer","2020","2020/04/02","","","10.1016/j.ejca.2020.02.045"
31986451,"A candidate androgen signalling signature predictive of response to abiraterone acetate in men with metastatic castration-resistant prostate cancer","Boukovala M, Spetsieris N, Weldon JA, Tsikkinis A, Hoang A, Aparicio A, Tu SM, Araujo JC, Zurita AJ, Corn PG, Pagliaro L, Kim J, Wang J, Subudhi SK, Tannir NM, Logothetis CJ, Troncoso P, Wen S, Efstathiou E.","Eur J Cancer. 2020 Mar		127:67-75. doi: 10.1016/j.ejca.2019.12.027. Epub 2020 Jan 24.","Boukovala M","Eur J Cancer","2020","2020/01/28","PMC7350510","NIHMS1569391","10.1016/j.ejca.2019.12.027"
31668839,"Gemcitabine plus carboplatin versus gemcitabine plus oxaliplatin in cisplatin-unfit patients with advanced urothelial carcinoma: a randomised phase II study (COACH, KCSG GU10-16)","Park I, Kim BS, Lim HY, Kim HJ, Lee HJ, Choi YJ, Park KH, Lee KH, Yoon S, Hong B, Hong JH, Ahn H, Lee JL.","Eur J Cancer. 2020 Mar		127:183-190. doi: 10.1016/j.ejca.2019.08.034. Epub 2019 Oct 24.","Park I","Eur J Cancer","2020","2019/11/01","","","10.1016/j.ejca.2019.08.034"
31648851,"Vinflunine/gemcitabine versus carboplatin/gemcitabine as first-line treatment in cisplatin-ineligible patients with advanced urothelial carcinoma: A randomised phase II trial (VINGEM)","Holmsten K, Jensen NV, Mouritsen LS, Jonsson E, Mellnert C, Agerbæk M, Nilsson C, Moe M, Carus A, Öfverholm E, Lahdenperä O, Brandberg Y, Johansson H, Hellström M, Maase HV, Pappot H, Ullén A.","Eur J Ca…		127:173-182. doi: 10.1016/j.ejca.2019.08.033. Epub 2019 Oct 22.","Holmsten K","Eur J Cancer","2020","2019/10/26","","","10.1016/j.ejca.2019.08.033"
31082669,"Radium-223 in combination with docetaxel in patients with castration-resistant prostate cancer and bone metastases: a phase 1 dose escalation/randomised phase 2a trial","Morris MJ, Loriot Y, Sweeney CJ, Fizazi K, Ryan CJ, Shevrin DH, Antonarakis ES, Pandit-Taskar N, Deandreis D, Jacene HA, Vesselle H, Petrenciuc O, Lu C, Carrasquillo JA, Higano CS.","Eur J Cancer. 2019 Jun		114:107-116. doi: 10.1016/j.ejca.2019.04.007. Epub 2019 May 11.","Morris MJ","Eur J Cancer","2019","2019/05/15","PMC7474951","NIHMS1621413","10.1016/j.ejca.2019.04.007"
30573277,"Randomised phase II study of second-line olaratumab with mitoxantrone/prednisone versus mitoxantrone/prednisone alone in metastatic castration-resistant prostate cancer","Hakenberg OW, Perez-Gracia JL, Castellano D, Demkow T, Ali T, Caffo O, Heidenreich A, Schultze-Seemann W, Sautois B, Pavlik I, Qin A, Novosiadly RD, Shahir A, Ilaria R Jr, Nippgen J.","Eur J Cancer. 2019 Jan		107:186-195. doi: 10.1016/j.ejca.2018.10.005. Epub 2018 Dec 17.","Hakenberg OW","Eur J Cancer","2019","2018/12/22","","","10.1016/j.ejca.2018.10.005"
29685343,"Weekly versus 3-weekly cabazitaxel for the treatment of castration-resistant prostate cancer: A randomised phase II trial (ConCab)","Yachnin J, Gilje B, Thon K, Johansson H, Brandberg Y, Panaretakis T, Ullén A.","Eur J Cancer. 2018 Jul		97:33-40. doi: 10.1016/j.ejca.2018.03.007. Epub 2018 Apr 21.","Yachnin J","Eur J Cancer","2018","2018/04/25","","","10.1016/j.ejca.2018.03.007"
29268139,"A randomised phase II trial of docetaxel versus docetaxel plus carboplatin in patients with castration-resistant prostate cancer who have progressed after response to prior docetaxel chemotherapy: The RECARDO trial","Bouman-Wammes EW, van den Berg HP, de Munck L, Beeker A, Smorenburg CH, Vervenne WL, Coenen JLLM, Verheul HMW, Gerritsen WR, Van den Eertwegh AJM.","Eur J Cancer. 2018 Feb		90:1-9. doi: 10.1016/j.ejca.2017.11.021. Epub 2017 Dec 18.","Bouman-Wammes EW","Eur J Cancer","2018","2017/12/22","","","10.1016/j.ejca.2017.11.021"
29102858,"Weekly cabazitaxel plus prednisone is effective and less toxic for 'unfit' metastatic castration-resistant prostate cancer: Phase II Spanish Oncology Genitourinary Group (SOGUG) trial","Climent MÁ, Pérez-Valderrama B, Mellado B, Fernández Parra EM, Fernández Calvo O, Ochoa de Olza M, Muinelo Romay L, Anido U, Domenech M, Hernando Polo S, Arranz Arija JÁ, Caballero C, Juan Fita MJ, Caste…		87:30-37. doi: 10.1016/j.ejca.2017.09.028. Epub 2017 Nov 2.","Climent MÁ","Eur J Cancer","2017","2017/11/06","","","10.1016/j.ejca.2017.09.028"
29096157,"The association between health-related quality-of-life scores and clinical outcomes in metastatic castration-resistant prostate cancer patients: Exploratory analyses of AFFIRM and PREVAIL studies","Beer TM, Miller K, Tombal B, Cella D, Phung D, Holmstrom S, Ivanescu C, Skaltsa K, Naidoo S.","Eur J Cancer. 2017 Dec		87:21-29. doi: 10.1016/j.ejca.2017.09.035. Epub 2017 Oct 31.","Beer TM","Eur J Cancer","2017","2017/11/03","","","10.1016/j.ejca.2017.09.035"
29059635,"Phase II randomised discontinuation trial of cabozantinib in patients with advanced solid tumours","Schöffski P, Gordon M, Smith DC, Kurzrock R, Daud A, Vogelzang NJ, Lee Y, Scheffold C, Shapiro GI.","Eur J Cancer. 2017 Nov		86:296-304. doi: 10.1016/j.ejca.2017.09.011. Epub 2017 Oct 20.","Schöffski P","Eur J Cancer","2017","2017/10/24","","","10.1016/j.ejca.2017.09.011"
28780479,"Q-TWiST analysis of patients with metastatic castrate naive prostate cancer treated by androgen deprivation therapy with or without docetaxel in the randomised phase III GETUG-AFU 15 trial","Marino P, Sfumato P, Joly F, Fizazi K, Oudard S, Culine S, Habibian M, Boher JM, Gravis G.","Eur J Cancer. 2017 Oct		84:27-33. doi: 10.1016/j.ejca.2017.07.008. Epub 2017 Aug 4.","Marino P","Eur J Cancer","2017","2017/08/07","","","10.1016/j.ejca.2017.07.008"
28502694,"Phase II trial of the PI3 kinase inhibitor buparlisib (BKM-120) with or without enzalutamide in men with metastatic castration resistant prostate cancer","Armstrong AJ, Halabi S, Healy P, Alumkal JJ, Winters C, Kephart J, Bitting RL, Hobbs C, Soleau CF, Beer TM, Slottke R, Mundy K, Yu EY, George DJ.","Eur J Cancer. 2017 Aug		81:228-236. doi: 10.1016/j.ejca.2017.02.030. Epub 2017 May 11.","Armstrong AJ","Eur J Cancer","2017","2017/05/16","PMC6345641","NIHMS1001360","10.1016/j.ejca.2017.02.030"
28456090,"Dynamic evaluation of circulating tumour cells in patients with advanced gastric and oesogastric junction adenocarcinoma: Prognostic value and early assessment of therapeutic effects","Pernot S, Badoual C, Terme M, Castan F, Cazes A, Bouche O, Bennouna J, Francois E, Ghiringhelli F, De La Fouchardiere C, Samalin E, Bachet JB, Borg C, Ducreux M, Marcheteau E, Stanbury T, Gourgou S, Malka…		79:15-22. doi: 10.1016/j.ejca.2017.03.036. Epub 2017 Apr 26.","Pernot S","Eur J Cancer","2017","2017/04/30","","","10.1016/j.ejca.2017.03.036"
28282611,"Phase Ib dose-finding study of abiraterone acetate plus buparlisib (BKM120) or dactolisib (BEZ235) in patients with castration-resistant prostate cancer","Massard C, Chi KN, Castellano D, de Bono J, Gravis G, Dirix L, Machiels JP, Mita A, Mellado B, Turri S, Maier J, Csonka D, Chakravartty A, Fizazi K.","Eur J Cancer. 2017 May		76:36-44. doi: 10.1016/j.ejca.2017.01.024. Epub 2017 Mar 20.","Massard C","Eur J Cancer","2017","2017/03/11","","","10.1016/j.ejca.2017.01.024"
27930924,"Effect of radium-223 dichloride (Ra-223) on hospitalisation: An analysis from the phase 3 randomised Alpharadin in Symptomatic Prostate Cancer Patients (ALSYMPCA) trial","Parker C, Zhan L, Cislo P, Reuning-Scherer J, Vogelzang NJ, Nilsson S, Sartor O, O'Sullivan JM, Coleman RE.","Eur J Cancer. 2017 Jan		71:1-6. doi: 10.1016/j.ejca.2016.10.020. Epub 2016 Dec 6.","Parker C","Eur J Cancer","2017","2016/12/09","","","10.1016/j.ejca.2016.10.020"
27814472,"Phase III randomised chemoprevention study with selenium on the recurrence of non-invasive urothelial carcinoma. The SELEnium and BLAdder cancer Trial","Goossens ME, Zeegers MP, van Poppel H, Joniau S, Ackaert K, Ameye F, Billiet I, Braeckman J, Breugelmans A, Darras J, Dilen K, Goeman L, Tombal B, Van Bruwaene S, Van Cleyenbreugel B, Van der Aa F, Vekemans K, Buntinx F.","Eur J Cancer.…		69:9-18. doi: 10.1016/j.ejca.2016.09.021. Epub 2016 Oct 29.","Goossens ME","Eur J Cancer","2016","2016/11/05","","","10.1016/j.ejca.2016.09.021"
27522247,"Prostate cancer outcomes of men with biopsy Gleason score 6 and 7 without cribriform or intraductal carcinoma","Kweldam CF, Kümmerlin IP, Nieboer D, Verhoef EI, Steyerberg EW, Incrocci L, Bangma CH, van der Kwast TH, Roobol MJ, van Leenders GJ.","Eur J Cancer. 2016 Oct		66:26-33. doi: 10.1016/j.ejca.2016.07.012. Epub 2016 Aug 11.","Kweldam CF","Eur J Cancer","2016","2016/08/15","","","10.1016/j.ejca.2016.07.012"
27459586,"Higher sexual interest with androgen receptor inhibitor monotherapy than with castration plus an androgen receptor inhibitor in prostate cancer patients treated with curative radiotherapy, but otherwise small health-related quality of life differences: A randomised prospective 18-month follow-up study","Majumder K, Nilsson S, Johansson H, Ullén A, Lennernäs B, Bergenmar M, Brandberg Y."…		65:43-51. doi: 10.1016/j.ejca.2016.06.011. Epub 2016 Jul 25.","Majumder K","Eur J Cancer","2016","2016/07/27","","","10.1016/j.ejca.2016.06.011"
27151554,"Early PSA response is an independent prognostic factor in patients with metastatic castration-resistant prostate cancer treated with next-generation androgen pathway inhibitors","Fuerea A, Baciarello G, Patrikidou A, Albigès L, Massard C, Di Palma M, Escudier B, Fizazi K, Loriot Y.","Eur J Cancer. 2016 Jul		61:44-51. doi: 10.1016/j.ejca.2016.03.070. Epub 2016 May 3.","Fuerea A","Eur J Cancer","2016","2016/05/07","","","10.1016/j.ejca.2016.03.070"
27035363,"Stereotactic body radiation therapy for low and intermediate risk prostate cancer-Results from a multi-institutional clinical trial","Hannan R, Tumati V, Xie XJ, Cho LC, Kavanagh BD, Brindle J, Raben D, Nanda A, Cooley S, Kim DWN, Pistenmaa D, Lotan Y, Timmerman R.","Eur J Cancer. 2016 May		59:142-151. doi: 10.1016/j.ejca.2016.02.014. Epub 2016 Mar 29.","Hannan R","Eur J Cancer","2016","2016/04/02","","","10.1016/j.ejca.2016.02.014"
26829012,"Severe neutropenia during cabazitaxel treatment is associated with survival benefit in men with metastatic castration-resistant prostate cancer (mCRPC): A post-hoc analysis of the TROPIC phase III trial","Meisel A, von Felten S, Vogt DR, Liewen H, de Wit R, de Bono J, Sartor O, Stenner-Liewen F.","Eur J Cancer. 2016 Mar		56:93-100. doi: 10.1016/j.ejca.2015.12.009. Epub 2016 Jan 30.","Meisel A","Eur J Cancer","2016","2016/02/02","","","10.1016/j.ejca.2015.12.009"
26693901,"Effect of denosumab versus zoledronic acid in preventing skeletal-related events in patients with bone metastases by baseline characteristics","Lipton A, Fizazi K, Stopeck AT, Henry DH, Smith MR, Shore N, Martin M, Vadhan-Raj S, Brown JE, Richardson GE, Saad F, Yardley DA, Zhou K, Balakumaran A, Braun A.","Eur J Cancer. 2016 Jan		53:75-83. doi: 10.1016/j.ejca.2015.09.011. Epub 2015 Dec 13.","Lipton A","Eur J Cancer","2016","2015/12/24","","","10.1016/j.ejca.2015.09.011"
26278649,"High subcutaneous adipose tissue predicts the prognosis in metastatic castration-resistant prostate cancer patients in post chemotherapy setting","Antoun S, Bayar A, Ileana E, Laplanche A, Fizazi K, di Palma M, Escudier B, Albiges L, Massard C, Loriot Y.","Eur J Cancer. 2015 Nov		51(17):2570-7. doi: 10.1016/j.ejca.2015.07.042. Epub 2015 Aug 13.","Antoun S","Eur J Cancer","2015","2015/08/18","","","10.1016/j.ejca.2015.07.042"
26278646,"The influence of prior novel androgen receptor targeted therapy on the efficacy of cabazitaxel in men with metastatic castration-resistant prostate cancer","van Soest RJ, Nieuweboer AJ, de Morrée ES, Chitu D, Bergman AM, Goey SH, Bos MM, van der Meer N, Hamberg P, de Wit R, Mathijssen RH		Dutch Uro-Oncology Studygroup (DUOS).","Eur J Cancer. 2015 Nov	51(17):2562-9. doi: 10.1016/j.ejca.2015.07.037. Epub 2015 Aug 13.","van Soest RJ","Eur J Cancer","2015","2015/08/18","","","10.1016/j.ejca.2015.07.037"
26082390,"A randomised non-comparative phase II trial of cixutumumab (IMC-A12) or ramucirumab (IMC-1121B) plus mitoxantrone and prednisone in men with metastatic docetaxel-pretreated castration-resistant prostate cancer","Hussain M, Rathkopf D, Liu G, Armstrong A, Kelly WK, Ferrari A, Hainsworth J, Joshi A, Hozak RR, Yang L, Schwartz JD, Higano CS.","Eur J Cancer. 2015 Sep		51(13):1714-24. doi: 10.1016/j.ejca.2015.05.019. Epub 2015 Jun 13.","Hussain M","Eur J Cancer","2015","2015/06/18","PMC5024789","NIHMS810852","10.1016/j.ejca.2015.05.019"
26048455,"A randomised, double-blind study comparing the addition of bicalutamide with or without dutasteride to GnRH analogue therapy in men with non-metastatic castrate-resistant prostate cancer","Chu FM, Sartor O, Gomella L, Rudo T, Somerville MC, Hereghty B, Manyak MJ.","Eur J Cancer. 2015 Aug		51(12):1555-69. doi: 10.1016/j.ejca.2015.04.028. Epub 2015 Jun 2.","Chu FM","Eur J Cancer","2015","2015/06/07","","","10.1016/j.ejca.2015.04.028"
25976743,"The role of denosumab in the prevention of hypercalcaemia of malignancy in cancer patients with metastatic bone disease","Diel IJ, Body JJ, Stopeck AT, Vadhan-Raj S, Spencer A, Steger G, von Moos R, Goldwasser F, Feng A, Braun A.","Eur J Cancer. 2015 Jul		51(11):1467-75. doi: 10.1016/j.ejca.2015.04.017. Epub 2015 May 11.","Diel IJ","Eur J Cancer","2015","2015/05/16","","","10.1016/j.ejca.2015.04.017"
25892647,"Survival benefit of early androgen receptor inhibitor therapy in locally advanced prostate cancer: long-term follow-up of the SPCG-6 study","Thomsen FB, Brasso K, Christensen IJ, Johansson JE, Angelsen A, Tammela TL, Iversen P		Scandinavian Prostate Cancer Group.","Eur J Cancer. 2015 Jul	51(10):1283-92. doi: 10.1016/j.ejca.2015.03.021. Epub 2015 Apr 16.","Thomsen FB","Eur J Cancer","2015","2015/04/21","","","10.1016/j.ejca.2015.03.021"
25262379,"Phase I dose-escalation studies of SNX-5422, an orally bioavailable heat shock protein 90 inhibitor, in patients with refractory solid tumours","Infante JR, Weiss GJ, Jones S, Tibes R, Bauer TM, Bendell JC, Hinson JM Jr, Von Hoff DD, Burris HA 3rd, Orlemans EO, Ramanathan RK.","Eur J Cancer. 2014 Nov		50(17):2897-904. doi: 10.1016/j.ejca.2014.07.017. Epub 2014 Sep 25.","Infante JR","Eur J Cancer","2014","2014/09/29","","","10.1016/j.ejca.2014.07.017"
24820932,"Recruiting long-term survivors of European Organisation for Research and Treatment of Cancer phase III clinical trials into quality of life studies: challenges and opportunities","van Leeuwen M, Efficace F, Fosså SD, Bolla M, De Giorgi U, de Wit R, Holzner B, van de Poll-Franse LV, van Poppel H, White J, Collette L, Osanto S, Aaronson NK		European Organisation for Research and Treatment of Cancer Quality of Life Group	Genito-Urinary Cancers Group	Radiation Oncology Group.","Eur J Cancer. 2014 Jul	50(11):1957-63. doi: 10.1016/j.ejca.2014.04.018. Epub 2014 May 9.","van Leeuwen M","Eur J Cancer","2014","2014/05/14","","","10.1016/j.ejca.2014.04.018"
24424105,"Patients' self-assessment versus investigators' evaluation in a phase III trial in non-castrate metastatic prostate cancer (GETUG-AFU 15)","Gravis G, Marino P, Joly F, Oudard S, Priou F, Esterni B, Latorzeff I, Delva R, Krakowski I, Laguerre B, Rolland F, Théodore C, Deplanque G, Ferrero JM, Pouessel D, Mourey L, Beuzeboc P, Zanetta S, Habibian M, Berdah JF, Dauba J, Baciuchka M, Platin…		50(5):953-62. doi: 10.1016/j.ejca.2013.11.034. Epub 2014 Jan 11.","Gravis G","Eur J Cancer","2014","2014/01/16","","","10.1016/j.ejca.2013.11.034"
24007821,"Cetuximab, gemcitabine and capecitabine in patients with inoperable biliary tract cancer: a phase 2 study","Rubovszky G, Láng I, Ganofszky E, Horváth Z, Juhos E, Nagy T, Szabó E, Szentirmay Z, Budai B, Hitre E.","Eur J Cancer. 2013 Dec		49(18):3806-12. doi: 10.1016/j.ejca.2013.07.143. Epub 2013 Sep 2.","Rubovszky G","Eur J Cancer","2013","2013/09/07","","","10.1016/j.ejca.2013.07.143"
23973186,"Effect of abiraterone acetate treatment on the quality of life of patients with metastatic castration-resistant prostate cancer after failure of docetaxel chemotherapy","Harland S, Staffurth J, Molina A, Hao Y, Gagnon DD, Sternberg CN, Cella D, Fizazi K, Logothetis CJ, Kheoh T, Haqq CM, de Bono JS, Scher HI		COU-AA-301 Investigators.","Eur J Cancer. 2013 Nov	49(17):3648-57. doi: 10.1016/j.ejca.2013.07.144. Epub 2013 Aug 22.","Harland S","Eur J Cancer","2013","2013/08/27","","","10.1016/j.ejca.2013.07.144"
22975213,"Cabazitaxel in patients with advanced solid tumours: results of a Phase I and pharmacokinetic study","Diéras V, Lortholary A, Laurence V, Delva R, Girre V, Livartowski A, Assadourian S, Semiond D, Pierga JY.","Eur J Cancer. 2013 Jan		49(1):25-34. doi: 10.1016/j.ejca.2012.07.008. Epub 2012 Sep 10.","Diéras V","Eur J Cancer","2013","2012/09/15","","","10.1016/j.ejca.2012.07.008"
22677260,"Randomised phase II/III study of docetaxel with or without risedronate in patients with metastatic Castration Resistant Prostate Cancer (CRPC), the Netherlands Prostate Study (NePro)","Meulenbeld HJ, van Werkhoven ED, Coenen JL, Creemers GJ, Loosveld OJ, de Jong PC, Ten Tije AJ, Fosså SD, Polee M, Gerritsen W, Dalesio O, de Wit R.","Eur J Cancer. 2012 Nov		48(16):2993-3000. doi: 10.1016/j.ejca.2012.05.014. Epub 2012 Jun 6.","Meulenbeld HJ","Eur J Cancer","2012","2012/06/09","","","10.1016/j.ejca.2012.05.014"
22405699,"Biopsy diagnosis of intraductal carcinoma is prognostic in intermediate and high risk prostate cancer patients treated by radiotherapy","Van der Kwast T, Al Daoud N, Collette L, Sykes J, Thoms J, Milosevic M, Bristow RG, Van Tienhoven G, Warde P, Mirimanoff RO, Bolla M.","Eur J Cancer. 2012 Jun		48(9):1318-25. doi: 10.1016/j.ejca.2012.02.003. Epub 2012 Mar 8.","Van der Kwast T","Eur J Cancer","2012","2012/03/13","","","10.1016/j.ejca.2012.02.003"
22341993,"A randomized, dose-response, multicenter phase II study of radium-223 chloride for the palliation of painful bone metastases in patients with castration-resistant prostate cancer","Nilsson S, Strang P, Aksnes AK, Franzèn L, Olivier P, Pecking A, Staffurth J, Vasanthan S, Andersson C, Bruland ØS.","Eur J Cancer. 2012 Mar		48(5):678-86. doi: 10.1016/j.ejca.2011.12.023. Epub 2012 Feb 15.","Nilsson S","Eur J Cancer","2012","2012/02/21","","","10.1016/j.ejca.2011.12.023"
22129890,"Randomised phase II study of siltuximab (CNTO 328), an anti-IL-6 monoclonal antibody, in combination with mitoxantrone/prednisone versus mitoxantrone/prednisone alone in metastatic castration-resistant prostate cancer","Fizazi K, De Bono JS, Flechon A, Heidenreich A, Voog E, Davis NB, Qi M, Bandekar R, Vermeulen JT, Cornfeld M, Hudes GR.","Eur J Cancer. 2012 Jan		48(1):85-93. doi: 10.1016/j.ejca.2011.10.014. Epub 2011 Nov 28.","Fizazi K","Eur J Cancer","2012","2011/12/02","","","10.1016/j.ejca.2011.10.014"
22119204,"A phase III trial of docetaxel-estramustine in high-risk localised prostate cancer: a planned analysis of response, toxicity and quality of life in the GETUG 12 trial","Fizazi K, Lesaunier F, Delva R, Gravis G, Rolland F, Priou F, Ferrero JM, Houedé N, Mourey L, Theodore C, Krakowski I, Berdah JF, Baciuchka M, Laguerre B, Fléchon A, Ravaud A, Cojean-Zelek I, Oudard S, Labourey JL, Lagra…		48(2):209-17. doi: 10.1016/j.ejca.2011.10.015. Epub 2011 Nov 24.","Fizazi K","Eur J Cancer","2012","2011/11/29","","","10.1016/j.ejca.2011.10.015"
21788129,"False-positive screening results in the European randomized study of screening for prostate cancer","Kilpeläinen TP, Tammela TL, Roobol M, Hugosson J, Ciatto S, Nelen V, Moss S, Määttänen L, Auvinen A.","Eur J Cancer. 2011 Dec		47(18):2698-705. doi: 10.1016/j.ejca.2011.06.055. Epub 2011 Jul 23.","Kilpeläinen TP","Eur J Cancer","2011","2011/07/27","","","10.1016/j.ejca.2011.06.055"
21087857,"The excess burden of side-effects from treatment in men allocated to screening for prostate cancer. The Göteborg randomised population-based prostate cancer screening trial","Carlsson S, Aus G, Bergdahl S, Khatami A, Lodding P, Stranne J, Hugosson J.","Eur J Cancer. 2011 Mar		47(4):545-53. doi: 10.1016/j.ejca.2010.10.016. Epub 2010 Nov 17.","Carlsson S","Eur J Cancer","2011","2010/11/20","","","10.1016/j.ejca.2010.10.016"
21047593,"Lead-time in the European Randomised Study of Screening for Prostate Cancer","Finne P, Fallah M, Hakama M, Ciatto S, Hugosson J, de Koning H, Moss S, Nelen V, Auvinen A.","Eur J Cancer. 2010 Nov		46(17):3102-8. doi: 10.1016/j.ejca.2010.09.034.","Finne P","Eur J Cancer","2010","2010/11/05","","","10.1016/j.ejca.2010.09.034"
21047592,"Latest results from the UK trials evaluating prostate cancer screening and treatment: the CAP and ProtecT studies","Lane JA, Hamdy FC, Martin RM, Turner EL, Neal DE, Donovan JL.","Eur J Cancer. 2010 Nov		46(17):3095-101. doi: 10.1016/j.ejca.2010.09.016.","Lane JA","Eur J Cancer","2010","2010/11/05","","","10.1016/j.ejca.2010.09.016"
21047591,"Interval cancers in the Antwerp European randomised study of screening for prostate cancer study, using a 6 year screening interval","Nelen V, Thys G, Hermans A, D'Hooge K, Dourcy-Belle-Rose B, Coebergh JW, Roobol M, Denis L.","Eur J Cancer. 2010 Nov		46(17):3090-4. doi: 10.1016/j.ejca.2010.09.024.","Nelen V","Eur J Cancer","2010","2010/11/05","","","10.1016/j.ejca.2010.09.024"
21047590,"Change of tumour characteristics and treatment over time in both arms of the European Randomized study of Screening for Prostate Cancer","Boevee SJ, Venderbos LD, Tammela TL, Nelen V, Ciatto S, Kwiatkowski M, Páez A, Malavaud B, Hugosson J, Roobol MJ.","Eur J Cancer. 2010 Nov		46(17):3082-9. doi: 10.1016/j.ejca.2010.09.033.","Boevee SJ","Eur J Cancer","2010","2010/11/05","","","10.1016/j.ejca.2010.09.033"
21047588,"Detection rates of cancer, high grade PIN and atypical lesions suspicious for cancer in the European Randomized Study of Screening for Prostate Cancer","Laurila M, van der Kwast T, Bubendorf L, di Lollo S, Pihl CG, Ciatto S, Hugosson J, Määttänen L, Roobol MJ, Kujala PM.","Eur J Cancer. 2010 Nov		46(17):3068-72. doi: 10.1016/j.ejca.2010.09.035.","Laurila M","Eur J Cancer","2010","2010/11/05","","","10.1016/j.ejca.2010.09.035"
20005697,"The development of risk groups in men with metastatic castration-resistant prostate cancer based on risk factors for PSA decline and survival","Armstrong AJ, Tannock IF, de Wit R, George DJ, Eisenberger M, Halabi S.","Eur J Cancer. 2010 Feb		46(3):517-25. doi: 10.1016/j.ejca.2009.11.007. Epub 2009 Dec 11.","Armstrong AJ","Eur J Cancer","2010","2009/12/17","","","10.1016/j.ejca.2009.11.007"
19804966,"Prostate cancer mortality in screen and clinically detected prostate cancer: estimating the screening benefit","van Leeuwen PJ, Connolly D, Gavin A, Roobol MJ, Black A, Bangma CH, Schröder FH.","Eur J Cancer. 2010 Jan		46(2):377-83. doi: 10.1016/j.ejca.2009.09.008. Epub 2009 Oct 3.","van Leeuwen PJ","Eur J Cancer","2010","2009/10/07","","","10.1016/j.ejca.2009.09.008"
35688680,"Phase 2 Study of Neoadjuvant FGFR Inhibition and Androgen Deprivation Therapy Prior to Prostatectomy","Liow E, Howard N, Jung CH, Pope B, Campbell BK, Nguyen A, Kerger M, Ruddle JB, Anton A, Thomas B, Chu K, Dundee P, Peters JS, Costello AJ, Ryan AS, Hovens CM, Tran B, Corcoran NM.","Clin Genitourin Cancer. 2022 Oct		20(5):452-458. doi: 10.1016/j.clgc.2022.05.007. Epub 2022 May 18.","Liow E","Clin Genitourin Cancer","2022","2022/06/10","","","10.1016/j.clgc.2022.05.007"
35337750,"Comprehensive genomic profiling of treatment resistant metastatic castrate sensitive prostate cancer reveals high frequency of potential therapeutic targets","Kappel C, Jiang DM, Wong B, Zhang T, Selvarajah S, Warner E, Hansen AR, Fallah-Rad N, Sacher AG, Stockley TL, Bedard PL, Sridhar SS.","Clin Genitourin Cancer. 2022 Jun		20(3):278-284. doi: 10.1016/j.clgc.2022.02.004. Epub 2022 Feb 22.","Kappel C","Clin Genitourin Cancer","2022","2022/03/26","","","10.1016/j.clgc.2022.02.004"
34629300,"TAXOMET: A French Prospective Multicentric Randomized Phase II Study of Docetaxel Plus Metformin Versus Docetaxel Plus Placebo in Metastatic Castration-Resistant Prostate Cancer","Pujalte Martin M, Borchiellini D, Thamphya B, Guillot A, Paoli JB, Besson D, Hilgers W, Priou F, El Kouri C, Hoch B, Deville JL, Schiappa R, Cheli S, Milano G, Tanti JF, Bost F, Ferrero JM.","Clin Genitourin C…		19(6):501-509. doi: 10.1016/j.clgc.2021.08.008. Epub 2021 Sep 17.","Pujalte Martin M","Clin Genitourin Cancer","2021","2021/10/11","","","10.1016/j.clgc.2021.08.008"
34602349,"Chemotherapy for Muscle-invasive Bladder Cancer: Impact of Cisplatin Delivery on Renal Function and Local Control Rate in the Randomized Phase III VESPER (GETUG-AFU V05) Trial","Culine S, Harter V, Gravis G, Fléchon A, Chevreau C, Mahammedi H, Laguerre B, Guillot A, Joly F, Abadie-Lacourtoisie S, Geoffrois L, Fiore FD, Roubaud G, Barthélémy P, Voog E, Emambux S, Serrate C, Saldana C, Ng…		VESPER Trial Investigators.","Clin Genitourin Cancer. 2021 Dec	19(6):554-562. doi: 10.1016/j.clgc.2021.08.005. Epub 2021 Sep 8.","Culine S","Clin Genitourin Cancer","2021","2021/10/04","","","10.1016/j.clgc.2021.08.005"
34493431,"A Phase II, Randomized, Open-Label, Multi-arm Study of TAS-115 for Castration-Resistant Prostate Cancer Patients With Bone Metastases","Matsubara N, Uemura H, Nagamori S, Suzuki H, Uemura H, Kimura G.","Clin Genitourin Cancer. 2021 Dec		19(6):491-500. doi: 10.1016/j.clgc.2021.07.013. Epub 2021 Aug 11.","Matsubara N","Clin Genitourin Cancer","2021","2021/09/08","","","10.1016/j.clgc.2021.07.013"
34116956,"Anaplastic Features in Advanced Prostate Cancer With and Without DNA Damage Repair Mutations","Chau V, Madan RA, Bilusic M, Owens H, Cordes LM, Marte JL, Gulley JL, Lee JM, Dahut WL, Karzai F.","Clin Genitourin Cancer. 2021 Dec		19(6):e352-e359. doi: 10.1016/j.clgc.2021.05.005. Epub 2021 May 17.","Chau V","Clin Genitourin Cancer","2021","2021/06/12","PMC9595034","NIHMS1842511","10.1016/j.clgc.2021.05.005"
34088618,"A Phase II, Nonrandomized Open Trial Assessing Pain Efficacy with Radium-223 in Symptomatic Metastatic Castration-resistant Prostate Cancer","McHugh D, Tagawa S, Moryl N, Milowsky M, Heller G, Osborne J, Rathkopf D, Basch E, Pandit-Taskar N, Morris MJ.","Clin Genitourin Cancer. 2021 Oct		19(5):447-456. doi: 10.1016/j.clgc.2021.04.005. Epub 2021 Apr 19.","McHugh D","Clin Genitourin Cancer","2021","2021/06/05","","","10.1016/j.clgc.2021.04.005"
33958296,"Fracture Risk in Men with Metastatic Prostate Cancer Treated With Radium-223","Hijab A, Curcean S, Tunariu N, Tovey H, Alonzi R, Staffurth J, Blackledge M, Padhani A, Tree A, Stidwill H, Finch J, Chatfield P, Perry S, Mu Koh D, Hall E, Parker C.","Clin Genitourin Cancer. 2021 Oct		19(5):e299-e305. doi: 10.1016/j.clgc.2021.03.020. Epub 2021 Apr 4.","Hijab A","Clin Genitourin Cancer","2021","2021/05/07","PMC8514085","","10.1016/j.clgc.2021.03.020"
33906801,"Efficacy and Adverse Events of Docetaxel for Metastatic, Hormone-sensitive Prostate Cancer Among Elderly Men: A Post Hoc Analysis of the CHAARTED Trial","Li EV, Siddiqui MR, Weiner AB, Prizment AE, Ryan CJ, Morgans AK.","Clin Genitourin Cancer. 2021 Oct		19(5):388-395. doi: 10.1016/j.clgc.2021.03.016. Epub 2021 Mar 19.","Li EV","Clin Genitourin Cancer","2021","2021/04/28","","","10.1016/j.clgc.2021.03.016"
33753043,"Dose-Dense Methotrexate, Vinblastine, Doxorubicin, and Cisplatin With or Without Panitumumab in Patients With Advanced Urothelial Carcinoma: Multicenter, Randomized, French Unicancer GETUG/AFU 19 Study","Culine S, Fléchon A, Gravis G, Roubaud G, Loriot Y, Joly F, Barthélémy P, Assaf E, Mahammedi H, Beuzeboc P, Houédé N, Rolland F, Guillot A, Gross-Goupil M, Spano JP, Tartas S, Deblock M…		19(4):e216-e222. doi: 10.1016/j.clgc.2021.02.005. Epub 2021 Feb 24.","Culine S","Clin Genitourin Cancer","2021","2021/03/23","","","10.1016/j.clgc.2021.02.005"
33727028,"A Single-arm Phase II Trial of Neoadjuvant Cabazitaxel and Cisplatin Chemotherapy for Muscle-Invasive Transitional Cell Carcinoma of the Urinary Bladder","Challapalli A, Masson S, White P, Dailami N, Pearson S, Rowe E, Koupparis A, Oxley J, Abdelaziz A, Ash-Miles J, Bravo A, Foulstone E, Perks C, Holly J, Persad R, Bahl A.","Clin Genitourin Cancer. 2021 Aug		19(4):325-332. doi: 10.1016/j.clgc.2021.02.001. Epub 2021 Feb 18.","Challapalli A","Clin Genitourin Cancer","2021","2021/03/17","","","10.1016/j.clgc.2021.02.001"
33610484,"Neutropenia Prevention in the Treatment of Post-docetaxel Metastatic, Castration-resistant Prostate Cancer With Cabazitaxel and Prednisone: A Multicenter, Open-label, Single-arm Phase IV Study","Maluf FC, de Oliveira FAM, Liedke PER, Brust L, Inocêncio CG, Monteiro FSM, Smaletz O, Cubero DI.","Clin Genitourin Cancer. 2021 Jun		19(3):e171-e177. doi: 10.1016/j.clgc.2020.12.008. Epub 2021 Jan 7.","Maluf FC","Clin Genitourin Cancer","2021","2021/02/21","","","10.1016/j.clgc.2020.12.008"
33358891,"Improving the Stratification of Patients With Intermediate-risk Prostate Cancer","Stolzenbach LF, Nocera L, Collà-Ruvolo C, Tian Z, Knipper S, Maurer T, Tilki D, Graefen M, Karakiewicz PI.","Clin Genitourin Cancer. 2021 Apr		19(2):e120-e128. doi: 10.1016/j.clgc.2020.11.003. Epub 2020 Nov 10.","Stolzenbach LF","Clin Genitourin Cancer","2021","2020/12/28","","","10.1016/j.clgc.2020.11.003"
32675015,"A Phase 2 Trial of Abiraterone Followed by Randomization to Addition of Dasatinib or Sunitinib in Men With Metastatic Castration-Resistant Prostate Cancer","Spetsieris N, Boukovala M, Weldon JA, Tsikkinis A, Hoang A, Aparicio A, Tu SM, Araujo JC, Zurita AJ, Corn PG, Pagliaro L, Kim J, Wang J, Subudhi SK, Tannir NM, Logothetis CJ, Troncoso P, Wang X, Wen S, Efstathiou E.","Clin Genitouri…		19(1):22-31.e5. doi: 10.1016/j.clgc.2020.05.013. Epub 2020 May 30.","Spetsieris N","Clin Genitourin Cancer","2021","2020/07/18","","","10.1016/j.clgc.2020.05.013"
32565133,"Final Overall Survival Analysis of the SOGUG Phase 2 MAJA Study: Maintenance Vinflunine Versus Best Supportive Care After First-Line Chemotherapy in Advanced Urothelial Carcinoma","Bellmunt Molins J, García-Donas Jiménez J, Valderrama BP, Virizuela Echaburu JA, Hernando-Polo S, Climent Durán MÁ, Villa-Guzmán JC, Arranz Arija JÁ, Ostiategui ML, Milagro NL, González-Del-Alba A, González B…		18(6):452-460. doi: 10.1016/j.clgc.2020.05.004. Epub 2020 May 11.","Bellmunt Molins J","Clin Genitourin Cancer","2020","2020/06/23","","","10.1016/j.clgc.2020.05.004"
32475774,"Open Label Phase II Study of Enzalutamide With Concurrent Administration of Radium 223 Dichloride in Patients With Castration-Resistant Prostate Cancer","Shore ND, Schellhammer PF, Tutrone RF, Mariados NF, Harrelson SS.","Clin Genitourin Cancer. 2020 Oct		18(5):416-422. doi: 10.1016/j.clgc.2020.02.015. Epub 2020 Apr 18.","Shore ND","Clin Genitourin Cancer","2020","2020/06/02","","","10.1016/j.clgc.2020.02.015"
32349927,"Long-term Castration-related Outcomes in Patients With High-risk Localized Prostate Cancer Treated With Androgen Deprivation Therapy With or Without Docetaxel and Estramustine in the UNICANCER GETUG-12 Trial","Dumont C, Baciarello G, Bosset PO, Lavaud P, Colomba E, Massard C, Loriot Y, Albiges L, Blanchard P, Bossi A, Nenan S, Fizazi K.","Clin Genitourin Cancer. 2020 Dec		18(6):444-451. doi: 10.1016/j.clgc.2020.03.017. Epub 2020 Apr 7.","Dumont C","Clin Genitourin Cancer","2020","2020/05/01","","","10.1016/j.clgc.2020.03.017"
32327394,"Phase 2 Study of Seviteronel (INO-464) in Patients With Metastatic Castration-Resistant Prostate Cancer After Enzalutamide Treatment","Madan RA, Schmidt KT, Karzai F, Peer CJ, Cordes LM, Chau CH, Steinberg SM, Owens H, Eisner J, Moore WR, Dahut WL, Gulley JL, Figg WD.","Clin Genitourin Cancer. 2020 Aug		18(4):258-267.e1. doi: 10.1016/j.clgc.2019.11.002. Epub 2020 Mar 29.","Madan RA","Clin Genitourin Cancer","2020","2020/04/25","PMC7415516","NIHMS1580225","10.1016/j.clgc.2019.11.002"
32321673,"Phase 2 Trial of GTx-758, an Estrogen Receptor Alpha Agonist, in Men With Castration-Resistant Prostate Cancer","Yu EY, Hancock ML, Aronson W, Flaig T, Belkoff L, Tutrone R, Taylor R, Hardigan PC, Getzenberg RH.","Clin Genitourin Cancer. 2020 Dec		18(6):436-443. doi: 10.1016/j.clgc.2020.03.012. Epub 2020 Mar 27.","Yu EY","Clin Genitourin Cancer","2020","2020/04/24","","","10.1016/j.clgc.2020.03.012"
32299729,"Efficacy and Effect of Cabozantinib on Bone Metastases in Treatment-naive Castration-resistant Prostate Cancer","Smith DC, Daignault-Newton S, Grivas P, Reichert ZR, Hussain M, Cooney KA, Caram M, Alva A, Jacobson J, Yablon C, Mehra R, Escara-Wilke J, Shelley G, Keller ET.","Clin Genitourin Cancer. 2020 Aug		18(4):332-339.e2. doi: 10.1016/j.clgc.2019.10.019. Epub 2020 Mar 7.","Smith DC","Clin Genitourin Cancer","2020","2020/04/18","PMC8802308","NIHMS1573464","10.1016/j.clgc.2019.10.019"
32273234,"Androgens and Overall Survival in Patients With Metastatic Castration-resistant Prostate Cancer Treated With Docetaxel","Ryan CJ, Dutta S, Kelly WK, Middleberg R, Russell C, Morris MJ, Taplin ME, Halabi S		Alliance for Clinical Trials in Oncology Genitourinary Committee.","Clin Genitourin Cancer. 2020 Jun	18(3):222-229.e2. doi: 10.1016/j.clgc.2019.10.002. Epub 2019 Oct 17.","Ryan CJ","Clin Genitourin Cancer","2020","2020/04/11","PMC7252587","NIHMS1582570","10.1016/j.clgc.2019.10.002"
32265129,"A Randomized Phase II Trial of Prostate Boost Irradiation With Stereotactic Body Radiotherapy (SBRT) or Conventional Fractionation (CF) External Beam Radiotherapy (EBRT) in Locally Advanced Prostate Cancer: The PBS Trial (NCT03380806)","Isfahanian N, Lukka H, Dayes I, Quan K, Schnarr KL, Douvi G, Goldberg M, Wright J, Swaminath A, Chow T, Diamond K, Cutz JC, Kavsak P, Thabane L, Tsakiri…		18(4):e410-e415. doi: 10.1016/j.clgc.2019.12.020. Epub 2020 Jan 8.","Isfahanian N","Clin Genitourin Cancer","2020","2020/04/09","","","10.1016/j.clgc.2019.12.020"
32253170,"Outcomes With First-line PD-1/PD-L1 Inhibition in Advanced Urothelial Cancer: A Single Institution Experience","Hsu MM, Xia Y, Troxel A, Delbeau D, Francese K, Leis D, Shepherd D, Balar AV.","Clin Genitourin Cancer. 2020 Jun		18(3):e209-e216. doi: 10.1016/j.clgc.2019.10.001. Epub 2019 Oct 16.","Hsu MM","Clin Genitourin Cancer","2020","2020/04/08","","","10.1016/j.clgc.2019.10.001"
32057715,"A Phase I Trial of IGF-1R Inhibitor Cixutumumab and mTOR Inhibitor Temsirolimus in Metastatic Castration-resistant Prostate Cancer","McHugh DJ, Chudow J, DeNunzio M, Slovin SF, Danila DC, Morris MJ, Scher HI, Rathkopf DE.","Clin Genitourin Cancer. 2020 Jun		18(3):171-178.e2. doi: 10.1016/j.clgc.2019.10.013. Epub 2020 Jan 11.","McHugh DJ","Clin Genitourin Cancer","2020","2020/02/15","PMC8394788","NIHMS1722569","10.1016/j.clgc.2019.10.013"
31473120,"Results of a Real-world Study of Enzalutamide and Abiraterone Acetate With Prednisone Tolerability (REAAcT)","Shore ND, Saltzstein D, Sieber P, Mehlhaff B, Gervasi L, Phillips J, Wong YN, Pei H, McGowan T.","Clin Genitourin Cancer. 2019 Dec		17(6):457-463.e6. doi: 10.1016/j.clgc.2019.07.017. Epub 2019 Aug 6.","Shore ND","Clin Genitourin Cancer","2019","2019/09/02","","","10.1016/j.clgc.2019.07.017"
31439536,"Second-Line Cabazitaxel Treatment in Castration-Resistant Prostate Cancer Clinical Trials Compared to Standard of Care in CAPRI: Observational Study in the Netherlands","Westgeest HM, Kuppen MCP, van den Eertwegh AJM, de Wit R, Coenen JLLM, van den Berg HPP, Mehra N, van Oort IM, Fossion LMCL, Hendriks MP, Bloemendal HJ, van de Luijtgaarden ACM, Ten Bokkel Huinink D, van den Bergh ACMF,…		17(5):e946-e956. doi: 10.1016/j.clgc.2019.05.018. Epub 2019 May 31.","Westgeest HM","Clin Genitourin Cancer","2019","2019/08/24","","","10.1016/j.clgc.2019.05.018"
31311763,"Disease Characteristics and Completion of Treatment in Patients With Metastatic Castration-Resistant Prostate Cancer Treated With Radium-223 in an International Early Access Program","Saad F, Gillessen S, Heinrich D, Keizman D, O'Sullivan JM, Nilsson S, Miller K, Wirth M, Reeves J, Seger M, Carles J, Heidenreich A.","Clin Genitourin Cancer. 2019 Oct		17(5):348-355.e5. doi: 10.1016/j.clgc.2019.05.012. Epub 2019 May 31.","Saad F","Clin Genitourin Cancer","2019","2019/07/18","","","10.1016/j.clgc.2019.05.012"
31227432,"Randomized Phase II Trial of Abiraterone Alone or With Dasatinib in Men With Metastatic Castration-resistant Prostate Cancer (mCRPC)","Dorff TB, Quinn DI, Pinski JK, Goldkorn A, Sadeghi S, Tsao-Wei D, Groshen S, Kuhn P, Gross ME.","Clin Genitourin Cancer. 2019 Aug		17(4):241-247.e1. doi: 10.1016/j.clgc.2019.02.010. Epub 2019 Mar 19.","Dorff TB","Clin Genitourin Cancer","2019","2019/06/23","PMC7446934","NIHMS1615457","10.1016/j.clgc.2019.02.010"
31213414,"Prostate Cancer Incidence and Mortality in Relationship to Family History of Prostate Cancer		Findings From The PLCO Trial","Abdel-Rahman O.","Clin Genitourin Cancer. 2019 Aug	17(4):e837-e844. doi: 10.1016/j.clgc.2019.05.015. Epub 2019 May 25.","Abdel-Rahman O","Clin Genitourin Cancer","2019","2019/06/20","","","10.1016/j.clgc.2019.05.015"
31056399,"A Phase II Study of PX-866 in Patients With Recurrent or Metastatic Castration-resistant Prostate Cancer: Canadian Cancer Trials Group Study IND205","Hotte SJ, Chi KN, Joshua AM, Tu D, Macfarlane RJ, Gregg RW, Ruether JD, Basappa NS, Finch D, Salim M, Winquist EW, Torri V, North S, Kollmannsberger C, Ellard SL, Eigl BJ, Tinker A, Allan AL, Beja K, Annala M, Powers J, Wyatt AW, Seymour L		Canadian Cancer Trials Group (formerly NCIC Clinical Trials Group).","Clin Genitourin Cancer. 2019 Jun	17(3):201-208.e1. doi: 10.1016/j.clgc.2019.03.005. Epub 2019 Mar 15.","Hotte SJ","Clin Genitourin Cancer","2019","2019/05/07","","","10.1016/j.clgc.2019.03.005"
30704795,"Outcomes of Prostatectomy versus Radiation Therapy in the Management of Clinically Localized Prostate Cancer Patients Within the PLCO Trial","Abdel-Rahman O.","Clin Genitourin Cancer. 2019 Apr		17(2):e329-e338. doi: 10.1016/j.clgc.2018.12.010. Epub 2019 Jan 4.","Abdel-Rahman O","Clin Genitourin Cancer","2019","2019/02/02","","","10.1016/j.clgc.2018.12.010"
30686756,"Impact of Addition of Metformin to Abiraterone in Metastatic Castration-Resistant Prostate Cancer Patients With Disease Progressing While Receiving Abiraterone Treatment (MetAb-Pro): Phase 2 Pilot Study","Mark M, Klingbiel D, Mey U, Winterhalder R, Rothermundt C, Gillessen S, von Moos R, Pollak M, Manetsch G, Strebel R, Cathomas R.","Clin Genitourin Cancer. 2019 Apr		17(2):e323-e328. doi: 10.1016/j.clgc.2018.12.009. Epub 2019 Jan 2.","Mark M","Clin Genitourin Cancer","2019","2019/01/29","","","10.1016/j.clgc.2018.12.009"
30482661,"Comparative Effectiveness of Bladder-preserving Tri-modality Therapy Versus Radical Cystectomy for Muscle-invasive Bladder Cancer","Royce TJ, Feldman AS, Mossanen M, Yang JC, Shipley WU, Pandharipande PV, Efstathiou JA.","Clin Genitourin Cancer. 2019 Feb		17(1):23-31.e3. doi: 10.1016/j.clgc.2018.09.023. Epub 2018 Oct 4.","Royce TJ","Clin Genitourin Cancer","2019","2018/11/29","","","10.1016/j.clgc.2018.09.023"
30446400,"Outcomes in Organ Transplant Recipients With Prostate Cancer Treated With Radiotherapy","Oh SC, Tariq MB, Reddy CA, Ciezki JP, Stephans KL, Tendulkar RD.","Clin Genitourin Cancer. 2019 Feb		17(1):e162-e166. doi: 10.1016/j.clgc.2018.10.005. Epub 2018 Oct 18.","Oh SC","Clin Genitourin Cancer","2019","2018/11/18","","","10.1016/j.clgc.2018.10.005"
30425003,"Results of a Prospective Phase 2 Pilot Trial of (177)Lu-PSMA-617 Therapy for Metastatic Castration-Resistant Prostate Cancer Including Imaging Predictors of Treatment Response and Patterns of Progression","Emmett L, Crumbaker M, Ho B, Willowson K, Eu P, Ratnayake L, Epstein R, Blanksby A, Horvath L, Guminski A, Mahon K, Gedye C, Yin C, Stricker P, Joshua AM.","Clin Genitourin Cancer. 20…		17(1):15-22. doi: 10.1016/j.clgc.2018.09.014. Epub 2018 Sep 27.","Emmett L","Clin Genitourin Cancer","2019","2018/11/15","","","10.1016/j.clgc.2018.09.014"
30341029,"Impact of Diabetes on the Outcomes of Patients With Castration-resistant Prostate Cancer Treated With Docetaxel: A Pooled Analysis of Three Phase III Studies","Abdel-Rahman O.","Clin Genitourin Cancer. 2019 Feb		17(1):e104-e112. doi: 10.1016/j.clgc.2018.09.016. Epub 2018 Sep 27.","Abdel-Rahman O","Clin Genitourin Cancer","2019","2018/10/21","","","10.1016/j.clgc.2018.09.016"
30327180,"Itraconazole as a Noncastrating Treatment for Biochemically Recurrent Prostate Cancer: A Phase 2 Study","Lee M, Hong H, Kim W, Zhang L, Friedlander TW, Fong L, Lin AM, Small EJ, Wei XX, Rodvelt TJ, Miralda B, Stocksdale B, Ryan CJ, Aggarwal R.","Clin Genitourin Cancer. 2019 Feb		17(1):e92-e96. doi: 10.1016/j.clgc.2018.09.013. Epub 2018 Sep 24.","Lee M","Clin Genitourin Cancer","2019","2018/10/18","","","10.1016/j.clgc.2018.09.013"
30287224,"Impact of Multifocality and Multilocation of Positive Surgical Margin After Radical Prostatectomy on Predicting Oncological Outcome","Wu S, Lin SX, Wirth GJ, Lu M, Lu J, Subtelny AO, Wang Z, Dahl DM, Olumi AF, Wu CL.","Clin Genitourin Cancer. 2019 Feb		17(1):e44-e52. doi: 10.1016/j.clgc.2018.08.007. Epub 2018 Aug 30.","Wu S","Clin Genitourin Cancer","2019","2018/10/06","","","10.1016/j.clgc.2018.08.007"
30166228,"Pembrolizumab Combined With Either Docetaxel or Gemcitabine in Patients With Advanced or Metastatic Platinum-Refractory Urothelial Cancer: Results From a Phase I Study","Parikh M, Pan CX, Beckett LA, Li Y, Robles DA, Aujla PK, Lara PN Jr.","Clin Genitourin Cancer. 2018 Dec		16(6):421-428.e1. doi: 10.1016/j.clgc.2018.07.004. Epub 2018 Jul 12.","Parikh M","Clin Genitourin Cancer","2018","2018/09/01","PMC6450697","NIHMS1020402","10.1016/j.clgc.2018.07.004"
30098982,"Impact of Prior Local Treatment on the Outcomes of Metastatic Hormone-Sensitive Prostate Cancer: Secondary Analysis of a Randomized Controlled Trial","Abdel-Rahman O, Cheung WY.","Clin Genitourin Cancer. 2018 Dec		16(6):466-472. doi: 10.1016/j.clgc.2018.07.007. Epub 2018 Jul 21.","Abdel-Rahman O","Clin Genitourin Cancer","2018","2018/08/13","","","10.1016/j.clgc.2018.07.007"
30072309,"Phase 2 Study of Cyclophosphamide, Etoposide, and Estramustine in Patients With Castration-Resistant Prostate Cancer","Laber DA, Chen MB, Jaglal M, Patel A, Visweshwar N.","Clin Genitourin Cancer. 2018 Dec		16(6):473-481. doi: 10.1016/j.clgc.2018.06.007. Epub 2018 Jun 28.","Laber DA","Clin Genitourin Cancer","2018","2018/08/04","","","10.1016/j.clgc.2018.06.007"
29534939,"Phase I Trial of the Combination of Docetaxel, Prednisone, and Pasireotide in Metastatic Castrate-Resistant Prostate Cancer","Thakur MK, Heilbrun L, Dobson K, Boerner J, Stark K, Li J, Smith D, Heath E, Fontana J, Vaishampayan U.","Clin Genitourin Cancer. 2018 Jun		16(3):e695-e703. doi: 10.1016/j.clgc.2018.01.019. Epub 2018 Feb 13.","Thakur MK","Clin Genitourin Cancer","2018","2018/03/15","PMC6136146","NIHMS986162","10.1016/j.clgc.2018.01.019"
29352713,"Clinical Variables Associated With Overall Survival in Metastatic Castration-Resistant Prostate Cancer Patients Treated With Sipuleucel-T Immunotherapy","Wei XX, Perry J, Chang E, Zhang L, Hiatt RA, Ryan CJ, Small EJ, Fong L.","Clin Genitourin Cancer. 2018 Jun		16(3):184-190.e2. doi: 10.1016/j.clgc.2017.12.004. Epub 2017 Dec 27.","Wei XX","Clin Genitourin Cancer","2018","2018/01/21","","","10.1016/j.clgc.2017.12.004"
29331381,"Clinical Outcomes of First-line Abiraterone Acetate or Enzalutamide for Metastatic Castration-resistant Prostate Cancer After Androgen Deprivation Therapy + Docetaxel or ADT Alone for Metastatic Hormone-sensitive Prostate Cancer","Francini E, Yip S, Ahmed S, Li H, Ardolino L, Evan CP, Kaymakcalan M, Shaw GK, Kantoff PW, Taplin ME, Alimohamed NS, Joshua AM, Heng DYC, Sweeney CJ.","Clin G…		16(2):130-134. doi: 10.1016/j.clgc.2017.12.012. Epub 2017 Dec 27.","Francini E","Clin Genitourin Cancer","2018","2018/01/15","PMC5986287","NIHMS967581","10.1016/j.clgc.2017.12.012"
29196208,"eRADicAte: A Prospective Evaluation Combining Radium-223 Dichloride and Abiraterone Acetate Plus Prednisone in Patients With Castration-Resistant Prostate Cancer","Shore ND, Tutrone RF, Mariados NF, Nordquist LT, Mehlhaff BA, Steere KJ, Harrelson SS.","Clin Genitourin Cancer. 2018 Apr		16(2):149-154. doi: 10.1016/j.clgc.2017.10.022. Epub 2017 Nov 7.","Shore ND","Clin Genitourin Cancer","2018","2017/12/03","","","10.1016/j.clgc.2017.10.022"
29174501,"Active Surveillance for Low and Intermediate Risk Prostate Cancer: Opinions of North American Genitourinary Oncology Expert Radiation Oncologists","McClelland S 3rd, Sandler KA, Degnin C, Chen Y, Mitin T.","Clin Genitourin Cancer. 2018 Apr		16(2):e323-e325. doi: 10.1016/j.clgc.2017.10.021. Epub 2017 Nov 7.","McClelland S 3rd","Clin Genitourin Cancer","2018","2017/11/28","","","10.1016/j.clgc.2017.10.021"
29173976,"Phase 2 Study of Weekly Paclitaxel Plus Estramustine in Metastatic Hormone-Refractory Prostate Carcinoma: ECOG-ACRIN Cancer Research Group (E1898) Trial","Wong YN, Manola J, Hudes GR, Roth BJ, Moul JW, Barsevick AM, Scher RM, Volk MJ, Vaughn DJ, Williams SD, Fisch MJ, Cella D, Carducci MA, Wilding G.","Clin Genitourin Cancer. 2018 Apr		16(2):e315-e322. doi: 10.1016/j.clgc.2017.10.001. Epub 2017 Oct 16.","Wong YN","Clin Genitourin Cancer","2018","2017/11/28","PMC5975965","NIHMS922275","10.1016/j.clgc.2017.10.001"
28668277,"A Phase II Trial of AEZS-108 in Castration- and Taxane-Resistant Prostate Cancer","Yu SS, Athreya K, Liu SV, Schally AV, Tsao-Wei D, Groshen S, Quinn DI, Dorff TB, Xiong S, Engel J, Pinski J.","Clin Genitourin Cancer. 2017 Dec		15(6):742-749. doi: 10.1016/j.clgc.2017.06.002. Epub 2017 Jun 8.","Yu SS","Clin Genitourin Cancer","2017","2017/07/03","","","10.1016/j.clgc.2017.06.002"
28668276,"A Walking Intervention Among Men With Prostate Cancer: A Pilot Study","Pernar CH, Fall K, Rider JR, Markt SC, Adami HO, Andersson SO, Valdimarsdottir U, Andrén O, Mucci LA.","Clin Genitourin Cancer. 2017 Dec		15(6):e1021-e1028. doi: 10.1016/j.clgc.2017.05.022. Epub 2017 May 31.","Pernar CH","Clin Genitourin Cancer","2017","2017/07/03","PMC5705588","NIHMS880563","10.1016/j.clgc.2017.05.022"
28655452,"High-Dose Abiraterone Acetate in Men With Castration Resistant Prostate Cancer","Friedlander TW, Graff JN, Zejnullahu K, Anantharaman A, Zhang L, Paz R, Premasekharan G, Russell C, Huang Y, Kim W, Aggarwal RR, Lin AM, Fong L, Alumkal JJ, Beer TM, Sharifi N, Alyamani M, Dittamore R, Small EJ, Paris PL, Ryan CJ.","Clin Genitourin Cancer. 2017 Dec		15(6):733-741.e1. doi: 10.1016/j.clgc.2017.05.026. Epub 2017 Jun 3.","Friedlander TW","Clin Genitourin Cancer","2017","2017/06/29","","","10.1016/j.clgc.2017.05.026"
28606735,"Neutrophil to Lymphocyte Ratio in Castration-Resistant Prostate Cancer Patients Treated With Daily Oral Corticosteroids","Mehra N, Sharp A, Lorente D, Dolling D, Sumanasuriya S, Johnson B, Dearnaley D, Parker C, de Bono J.","Clin Genitourin Cancer. 2017 Dec		15(6):678-684.e1. doi: 10.1016/j.clgc.2017.05.012. Epub 2017 May 10.","Mehra N","Clin Genitourin Cancer","2017","2017/06/14","","","10.1016/j.clgc.2017.05.012"
28478884,"Abiraterone Acetate for Treatment of Metastatic Castration-resistant Prostate Cancer in Chemotherapy-naive Patients: An Italian Analysis of Patients' Satisfaction","Cindolo L, Natoli C, De Nunzio C, De Tursi M, Valeriani M, Giacinti S, Micali S, Rizzo M, Bianchi G, Martorana E, Scarcia M, Ludovico GM, Bove P, Laudisi A, Selvaggio O, Carrieri G, Bada M, Castellan P, Topazio L, Boccasile …		15(5):520-525. doi: 10.1016/j.clgc.2017.04.003. Epub 2017 Apr 11.","Cindolo L","Clin Genitourin Cancer","2017","2017/05/09","","","10.1016/j.clgc.2017.04.003"
28344102,"Effect of Visceral Disease Site on Outcomes in Patients With Metastatic Castration-resistant Prostate Cancer Treated With Enzalutamide in the PREVAIL Trial","Alumkal JJ, Chowdhury S, Loriot Y, Sternberg CN, de Bono JS, Tombal B, Carles J, Flaig TW, Dorff TB, Phung D, Forer D, Noonberg SB, Mansbach H, Beer TM, Higano CS.","Clin Genitourin Cancer. 2017 Oct		15(5):610-617.e3. doi: 10.1016/j.clgc.2017.02.007. Epub 2017 Mar 3.","Alumkal JJ","Clin Genitourin Cancer","2017","2017/03/28","","","10.1016/j.clgc.2017.02.007"
28190704,"High-Risk Prostate Cancer and Radiotherapy: The Past and the Future. A Benchmark for a New Mixed Beam Radiotherapy Approach","Marvaso G, Jereczek-Fossa BA, Riva G, Bassi C, Fodor C, Ciardo D, Cambria R, Pansini F, Zerini D, De Marco P, Cattani F, De Cobelli O, Orecchia R.","Clin Genitourin Cancer. 2017 Jun		15(3):376-383. doi: 10.1016/j.clgc.2017.01.007. Epub 2017 Jan 18.","Marvaso G","Clin Genitourin Cancer","2017","2017/02/14","","","10.1016/j.clgc.2017.01.007"
27771244,"A Study of Combination Bicalutamide and Raloxifene for Patients With Castration-Resistant Prostate Cancer","Ho TH, Nunez-Nateras R, Hou YX, Bryce AH, Northfelt DW, Dueck AC, Wong B, Stanton ML, Joseph RW, Castle EP.","Clin Genitourin Cancer. 2017 Apr		15(2):196-202.e1. doi: 10.1016/j.clgc.2016.08.026. Epub 2016 Sep 8.","Ho TH","Clin Genitourin Cancer","2017","2016/10/25","","","10.1016/j.clgc.2016.08.026"
27613490,"Hematologic Safety of Radium-223 Dichloride: Baseline Prognostic Factors Associated With Myelosuppression in the ALSYMPCA Trial","Vogelzang NJ, Coleman RE, Michalski JM, Nilsson S, O'Sullivan JM, Parker C, Widmark A, Thuresson M, Xu L, Germino J, Sartor O.","Clin Genitourin Cancer. 2017 Feb		15(1):42-52.e8. doi: 10.1016/j.clgc.2016.07.027. Epub 2016 Aug 8.","Vogelzang NJ","Clin Genitourin Cancer","2017","2016/09/11","","","10.1016/j.clgc.2016.07.027"
27346074,"Evaluation of the Efficacy of Solifenacin for Preventing Catheter-Related Bladder Discomfort After Transurethral Resection of Bladder Tumors in Patients With Non-Muscle Invasive Bladder Cancer: A Prospective, Randomized, Multicenter Study","Chung JM, Ha HK, Kim DH, Joo J, Kim S, Sohn DW, Kim SH, Seo HK.","Clin Genitourin Cancer. 2017 Feb		15(1):157-162. doi: 10.1016/j.clgc.2016.05.006. Epub 2016 May 30.","Chung JM","Clin Genitourin Cancer","2017","2016/06/28","","","10.1016/j.clgc.2016.05.006"
27328856,"A Phase II Clinical Trial of TRC105 (Anti-Endoglin Antibody) in Adults With Advanced/Metastatic Urothelial Carcinoma","Apolo AB, Karzai FH, Trepel JB, Alarcon S, Lee S, Lee MJ, Tomita Y, Cao L, Yu Y, Merino MJ, Madan RA, Parnes HL, Steinberg SM, Rodriguez BW, Seon BK, Gulley JL, Arlen PM, Dawson NA, Figg WD, Dahut WL.","Clin Genitourin Cancer. 2017 Feb		15(1):77-85. doi: 10.1016/j.clgc.2016.05.010. Epub 2016 May 27.","Apolo AB","Clin Genitourin Cancer","2017","2016/06/23","PMC6583922","NIHMS1000276","10.1016/j.clgc.2016.05.010"
27068017,"Phase II Study of Pazopanib and Paclitaxel in Patients With Refractory Urothelial Cancer","Narayanan S, Lam A, Vaishampayan U, Harshman L, Fan A, Pachynski R, Poushnejad S, Haas D, Li S, Srinivas S.","Clin Genitourin Cancer. 2016 Oct		14(5):432-437. doi: 10.1016/j.clgc.2016.03.011. Epub 2016 Mar 12.","Narayanan S","Clin Genitourin Cancer","2016","2016/04/13","PMC6886228","NIHMS1060540","10.1016/j.clgc.2016.03.011"
26778006,"Duration of Androgen Deprivation Therapy for High-Risk Prostate Cancer: Application of Randomized Trial Data in a Tertiary Referral Cancer Center","Muralidhar V, Regan MM, Werner L, Nakabayashi M, Evan CP, Bellmunt J, Choueiri TK, Elfiky AA, Harshman LC, McKay RR, Pomerantz MM, Sweeney CJ, Taplin ME, Kantoff PW, Nguyen PL.","Clin Genitourin Cancer. 2016 Aug		14(4):e299-305. doi: 10.1016/j.clgc.2015.12.008. Epub 2015 Dec 17.","Muralidhar V","Clin Genitourin Cancer","2016","2016/01/19","","","10.1016/j.clgc.2015.12.008"
26476589,"A Phase II Study of AT-101 to Overcome Bcl-2--Mediated Resistance to Androgen Deprivation Therapy in Patients With Newly Diagnosed Castration-Sensitive Metastatic Prostate Cancer","Stein MN, Hussain M, Stadler WM, Liu G, Tereshchenko IV, Goodin S, Jeyamohan C, Kaufman HL, Mehnert J, DiPaola RS.","Clin Genitourin Cancer. 2016 Feb		14(1):22-7. doi: 10.1016/j.clgc.2015.09.010. Epub 2015 Sep 21.","Stein MN","Clin Genitourin Cancer","2016","2015/10/19","PMC4698193","NIHMS725157","10.1016/j.clgc.2015.09.010"
26454620,"A Phase II Study of Weekly Docetaxel as Second-Line Chemotherapy in Patients With Metastatic Urothelial Carcinoma","Kim YS, Lee SI, Park SH, Park S, Hwang IG, Lee SC, Sun JM, Lee J, Lim HY.","Clin Genitourin Cancer. 2016 Feb		14(1):76-81. doi: 10.1016/j.clgc.2015.09.008. Epub 2015 Sep 25.","Kim YS","Clin Genitourin Cancer","2016","2015/10/12","","","10.1016/j.clgc.2015.09.008"
26433627,"Effective and Safe Administration of Low-Dose Estramustine Phosphate for Castration-Resistant Prostate Cancer","Inoue T, Ogura K, Kawakita M, Tsukino H, Akamatsu S, Yamasaki T, Matsui Y, Segawa T, Sugino Y, Kamoto T, Kamba T, Tanaka S, Ogawa O.","Clin Genitourin Cancer. 2016 Feb		14(1):e9-e17. doi: 10.1016/j.clgc.2015.08.008. Epub 2015 Sep 2.","Inoue T","Clin Genitourin Cancer","2016","2015/10/05","","","10.1016/j.clgc.2015.08.008"
25920994,"Low-Dose Estramustine Phosphate and Concomitant Low-Dose Acetylsalicylic Acid in Heavily Pretreated Patients With Advanced Castration-Resistant Prostate Cancer","Petrioli R, Roviello G, Fiaschi AI, Laera L, Bianco V, Ponchietti R, Barbanti G, Francini E.","Clin Genitourin Cancer. 2015 Oct		13(5):441-6. doi: 10.1016/j.clgc.2015.03.004. Epub 2015 Mar 26.","Petrioli R","Clin Genitourin Cancer","2015","2015/04/30","","","10.1016/j.clgc.2015.03.004"
25660383,"Pharmacokinetic, Pharmacodynamic, and Activity Evaluation of TMX-101 in a Multicenter Phase 1 Study in Patients With Papillary Non-Muscle-Invasive Bladder Cancer","Arends TJ, Lammers RJ, Falke J, van der Heijden AG, Rustighini I, Pozzi R, Ravic M, Eisenhardt A, Vergunst H, Witjes JA.","Clin Genitourin Cancer. 2015 Jun		13(3):204-9.e2. doi: 10.1016/j.clgc.2014.12.010. Epub 2014 Dec 31.","Arends TJ","Clin Genitourin Cancer","2015","2015/02/10","","","10.1016/j.clgc.2014.12.010"
25557266,"Intermittent Chemotherapy as a Platform for Testing Novel Agents in Patients With Metastatic Castration-Resistant Prostate Cancer: A Department of Defense Prostate Cancer Clinical Trials Consortium Randomized Phase II Trial of Intermittent Docetaxel With Prednisone With or Without Maintenance GM-CSF","Aggarwal RR, Beer TM, Weinberg VK, Higano C, Taplin ME, Ryan CJ, Lin AM, Alumkal J, Gr…		13(3):e191-8. doi: 10.1016/j.clgc.2014.12.004. Epub 2014 Dec 9.","Aggarwal RR","Clin Genitourin Cancer","2015","2015/01/06","","","10.1016/j.clgc.2014.12.004"
25450031,"A phase I study of everolimus and docetaxel in patients with castration-resistant prostate cancer","Courtney KD, Manola JB, Elfiky AA, Ross R, Oh WK, Yap JT, Van den Abbeele AD, Ryan CW, Beer TM, Loda M, Priolo C, Kantoff P, Taplin ME.","Clin Genitourin Cancer. 2015 Apr		13(2):113-23. doi: 10.1016/j.clgc.2014.08.007. Epub 2014 Oct 22.","Courtney KD","Clin Genitourin Cancer","2015","2014/12/03","PMC4418946","NIHMS677777","10.1016/j.clgc.2014.08.007"
25242417,"Relationships between times to testosterone and prostate-specific antigen rises during the first off-treatment interval of intermittent androgen deprivation are prognostic for castration resistance in men with nonmetastatic prostate cancer","Kuo KF, Hunter-Merrill R, Gulati R, Hall SP, Gambol TE, Higano CS, Yu EY.","Clin Genitourin Cancer. 2015 Feb		13(1):10-6. doi: 10.1016/j.clgc.2014.08.003. Epub 2014 Aug 10.","Kuo KF","Clin Genitourin Cancer","2015","2014/09/23","PMC4289425","NIHMS629851","10.1016/j.clgc.2014.08.003"
25178642,"Phase I/II study of azacitidine, docetaxel, and prednisone in patients with metastatic castration-resistant prostate cancer previously treated with docetaxel-based therapy","Singal R, Ramachandran K, Gordian E, Quintero C, Zhao W, Reis IM.","Clin Genitourin Cancer. 2015 Feb		13(1):22-31. doi: 10.1016/j.clgc.2014.07.008. Epub 2014 Aug 1.","Singal R","Clin Genitourin Cancer","2015","2014/09/03","","","10.1016/j.clgc.2014.07.008"
24993934,"A phase II study of GW786034 (pazopanib) with or without bicalutamide in patients with castration-resistant prostate cancer","Sridhar SS, Joshua AM, Gregg R, Booth CM, Murray N, Golubovic J, Wang L, Harris P, Chi KN.","Clin Genitourin Cancer. 2015 Apr		13(2):124-9. doi: 10.1016/j.clgc.2014.06.001. Epub 2014 Jun 8.","Sridhar SS","Clin Genitourin Cancer","2015","2014/07/05","PMC4259891","NIHMS610250","10.1016/j.clgc.2014.06.001"
24889794,"Gemcitabine and cisplatin as neoadjuvant chemotherapy for invasive transitional and squamous cell carcinoma of the bladder: effect on survival and bladder preservation","Khaled HM, Shafik HE, Zabhloul MS, Ghoneim M, Saber RA, Manie M, Enein HA, Megeed HA, Mansur O, Sherbini ME, Mahran TZ, Kalawee ME, Badran A, Ramadan SM.","Clin Genitourin Cancer. 2014 Oct		12(5):e233-40. doi: 10.1016/j.clgc.2014.04.002. Epub 2014 May 6.","Khaled HM","Clin Genitourin Cancer","2014","2014/06/04","","","10.1016/j.clgc.2014.04.002"
24806399,"Prognostic impact of the neutrophil-to-lymphocyte ratio in men with metastatic castration-resistant prostate cancer","Sonpavde G, Pond GR, Armstrong AJ, Clarke SJ, Vardy JL, Templeton AJ, Wang SL, Paolini J, Chen I, Chow-Maneval E, Lechuga M, Smith MR, Michaelson MD.","Clin Genitourin Cancer. 2014 Oct		12(5):317-24. doi: 10.1016/j.clgc.2014.03.005. Epub 2014 Mar 15.","Sonpavde G","Clin Genitourin Cancer","2014","2014/05/09","","","10.1016/j.clgc.2014.03.005"
24787968,"Response to subsequent docetaxel in a patient cohort with metastatic castration-resistant prostate cancer after abiraterone acetate treatment","Aggarwal R, Harris A, Formaker C, Small EJ, Molina A, Griffin TW, Ryan CJ.","Clin Genitourin Cancer. 2014 Oct		12(5):e167-72. doi: 10.1016/j.clgc.2014.03.010. Epub 2014 Mar 28.","Aggarwal R","Clin Genitourin Cancer","2014","2014/05/03","","","10.1016/j.clgc.2014.03.010"
24378335,"Phase I trial of weekly docetaxel, total androgen blockade, and image-guided intensity-modulated radiotherapy for localized high-risk prostate adenocarcinoma","Marshall DT, Ramey S, Golshayan AR, Keane TE, Kraft AS, Chaudhary U.","Clin Genitourin Cancer. 2014 Apr		12(2):80-6. doi: 10.1016/j.clgc.2013.11.019. Epub 2013 Nov 13.","Marshall DT","Clin Genitourin Cancer","2014","2014/01/01","","","10.1016/j.clgc.2013.11.019"
24238760,"Lenalidomide monotherapy in chemotherapy-naive, castration-resistant prostate cancer patients: final results of a phase II study","Nabhan C, Patel A, Villines D, Tolzien K, Kelby SK, Lestingi TM.","Clin Genitourin Cancer. 2014 Feb		12(1):27-32. doi: 10.1016/j.clgc.2013.09.001. Epub 2013 Oct 1.","Nabhan C","Clin Genitourin Cancer","2014","2013/11/19","","","10.1016/j.clgc.2013.09.001"
[truncated: 265 more rows]

## Sheet: List of 85 RCTs
First Author	doi	Name of Study	Journal	Year
Rini B I	doi: 10.1056/NEJMoa1816714	KEYNOTE-426	New england journal of medicine	2019
Choueiri T K	DOI: 10.1056/NEJMoa2026982	CheckMate 9ER	New england journal of medicine	2021
Méjean A	DOI: 10.1056/NEJMoa1803675	CARMENA	New england journal of medicine	2018
[truncated: 82 more rows]
